# Supplementary material for: The incidence rate and influence factors of hemolysis, lipemia, icterus in fasting serum biochemistry specimens
Source: PLoS One. 2022 Jan 19;17(1):e0262748. doi: 10.1371/journal.pone.0262748 (PMC8769349; doi:10.1371/journal.pone.0262748)
Supplement: S1 Data — (XLSX) [file pone.0262748.s001.xlsx]

## Sheet: Sheet1
gender	year	lipidemia	hemolysis	icterus	transportation time/h	detection time/h	Emergency	Neonatology	Pediatrics	Cardiology	Burn Department	Neurology	Gastroenterology	Endocrinology	Respiratory Medicine	Otolaryngology	Nephrology	Gastrointestinal Surgery	Neurology	Hepatobiliary Surgery	Cardiothoracic Surgery	Cardiology	Infectious Diseases	Outpatient Service
1	48	1	1	0	2	1	1	0	0	0	0	0	0	0	0	0	0	0	0	0	0	0	0	0
1	44	1	1	1	0.503056	1.82944	1	0	0	0	0	0	0	0	0	0	0	0	0	0	0	0	0	0
1	43	1	1	1	1.02	1.2	1	0	0	0	0	0	0	0	0	0	0	0	0	0	0	0	0	0
1	43	1	1	1	1.02	1.13	1	0	0	0	0	0	0	0	0	0	0	0	0	0	0	0	0	0
1	42	1	1	1	0.52	2.65	1	0	0	0	0	0	0	0	0	0	0	0	0	0	0	0	0	0
1	42	1	1	1	0.52	2.65	1	0	0	0	0	0	0	0	0	0	0	0	0	0	0	0	0	0
1	42	1	1	1	0.52	2.39	1	0	0	0	0	0	0	0	0	0	0	0	0	0	0	0	0	0
1	37	1	1	1	2.46	1	1	0	0	0	0	0	0	0	0	0	0	0	0	0	0	0	0	0
1	36	1	1	1	6.61	1.37	1	0	0	0	0	0	0	0	0	0	0	0	0	0	0	0	0	0
0	34	1	1	1	0.4	2.96	1	0	0	0	0	0	0	0	0	0	0	0	0	0	0	0	0	0
0	32	1	1	1	11.22	1	1	0	0	0	0	0	0	0	0	0	0	0	0	0	0	0	0	0
0	32	1	1	1	7.04	1	1	0	0	0	0	0	0	0	0	0	0	0	0	0	0	0	0	0
0	32	1	1	1	7.04	1	1	0	0	0	0	0	0	0	0	0	0	0	0	0	0	0	0	0
1	93	1	1	1	1.49	1.09	0	0	0	0	0	0	0	0	0	0	0	1	0	0	0	0	0	0
1	92	1	1	1	2.31	1.55	0	0	0	0	0	0	0	0	1	0	0	0	0	0	0	0	0	0
1	92	1	1	1	2.31	1.08	0	0	0	0	0	0	0	0	1	0	0	0	0	0	0	0	0	0
1	92	1	1	1	4.62	1.1	0	0	0	0	0	0	0	0	1	0	0	0	0	0	0	0	0	0
0	92	1	1	1	2.31	1.48	0	0	0	0	0	0	0	0	1	0	0	0	0	0	0	0	0	0
0	92	1	1	1	2.31	1.33	0	0	0	0	0	0	0	0	1	0	0	0	0	0	0	0	0	0
0	92	1	1	0	1.75	2.78	0	0	0	0	0	1	0	0	0	0	0	0	0	0	0	0	0	0
1	87	1	1	1	7.25	0.93	0	0	0	0	0	0	0	0	0	0	0	1	0	0	0	0	0	0
1	87	1	1	1	0.83	0.63	0	0	0	0	0	0	0	0	0	0	0	0	0	1	0	0	0	0
0	87	1	1	0	0.18	0.53	0	0	0	0	0	0	1	0	0	0	0	0	0	0	0	0	0	0
0	86	1	1	0	3.06	2.92	0	0	0	0	0	1	0	0	0	0	0	0	0	0	0	0	0	0
1	85	1	1	0	1.52	0.66	0	0	0	0	0	0	0	0	0	0	0	1	0	0	0	0	0	0
1	84	1	1	0	1.93028	4.58611	0	0	0	0	0	0	0	0	0	0	0	0	0	0	0	0	0	0
1	84	1	1	0	1.72667	1.55583	0	0	0	0	0	0	0	0	0	0	0	0	0	0	0	0	0	0
0	84	1	1	0	1.03	1.04	0	0	0	0	0	0	0	0	1	0	0	0	0	0	0	0	0	0
1	83	1	1	0	1.07	1	0	0	0	0	0	0	0	0	0	0	0	1	0	0	0	0	0	0
0	83	1	1	1	0.61	0.91	0	0	0	0	0	0	0	0	0	0	0	0	0	1	0	0	0	0
1	82	1	1	0	4.29	0.01	0	0	0	0	0	0	0	0	1	0	0	0	0	0	0	0	0	0
1	81	1	1	1	2.31	1.09	0	0	0	0	0	1	0	0	0	0	0	0	0	0	0	0	0	0
0	81	1	1	0	7.02417	2.81389	0	0	0	0	0	0	0	0	1	0	0	0	0	0	0	0	0	0
0	81	1	1	0	2.44	2.18	0	0	0	0	0	1	0	0	0	0	0	0	0	0	0	0	0	0
1	80	1	1	0	1.26	0.51	0	0	0	0	0	0	0	0	0	0	0	1	0	0	0	0	0	0
0	80	1	1	1	2.22	1.26	0	0	0	0	0	1	0	0	0	0	0	0	0	0	0	0	0	0
1	79	1	1	1	2	1	0	0	0	0	0	0	0	0	1	0	0	0	0	0	0	0	0	0
1	79	1	1	0	0.55	0.47	0	0	0	1	0	0	0	0	0	0	0	0	0	0	0	0	0	0
0	79	1	1	0	2.65	2.99	0	0	0	0	0	0	0	0	0	0	0	0	1	0	0	0	0	0
0	79	1	1	1	2	1	0	0	0	0	0	0	0	0	0	0	0	0	0	0	1	0	0	0
1	78	1	1	0	0.8	1.81	0	0	0	0	0	0	0	0	0	0	0	1	0	0	0	0	0	0
1	78	1	1	0	0.79	0.59	0	0	0	0	0	0	0	0	0	0	0	1	0	0	0	0	0	0
0	76	1	1	1	2	1	0	0	0	0	0	0	0	0	0	0	0	0	0	0	0	0	0	0
0	76	1	1	0	1.77	0.61	0	0	0	0	0	0	0	0	0	0	0	1	0	0	0	0	0	0
1	75	1	1	1	10.79	1.24	0	0	0	0	0	0	0	0	0	0	0	1	0	0	0	0	0	0
1	75	1	1	0	7.61722	2.73528	0	0	0	0	0	0	0	0	1	0	0	0	0	0	0	0	0	0
1	75	1	1	0	7.13306	2.00222	0	0	0	0	0	0	0	0	0	0	0	0	1	0	0	0	0	0
0	75	1	1	1	2.31	2.52	0	0	0	0	0	0	0	0	0	0	0	0	0	0	0	0	0	0
0	75	1	1	0	4.05972	1.2075	0	0	0	0	0	0	0	0	0	0	0	0	0	0	1	0	0	0
0	75	1	1	1	2.53	1.36	0	0	0	0	0	1	0	0	0	0	0	0	0	0	0	0	0	0
0	75	1	1	0	1.2	3.54	0	0	0	0	0	0	1	0	0	0	0	0	0	0	0	0	0	0
0	75	1	1	0	1.12	2.39	0	0	0	0	0	0	1	0	0	0	0	0	0	0	0	0	0	0
1	74	1	1	0	7.56	0.91	0	0	0	0	0	0	0	0	0	0	0	0	1	0	0	0	0	0
0	74	1	1	0	1.24889	1.6125	0	0	0	0	0	0	0	0	0	0	0	0	1	0	0	0	0	0
1	73	1	1	0	1.88	0.82	0	0	0	0	0	0	0	0	0	0	0	0	0	0	0	0	0	0
1	72	1	1	0	1.56	1.04	0	0	0	0	0	0	0	0	0	0	0	0	0	0	0	0	0	0
1	72	1	1	0	0.270278	0.903056	0	0	0	0	0	1	0	0	0	0	0	0	0	0	0	0	0	0
1	71	1	1	1	11.4461	5.21778	0	0	0	0	0	0	0	0	0	0	0	0	0	1	0	0	0	0
1	71	1	1	1	10.6153	5.3075	0	0	0	0	0	0	0	0	0	0	0	0	0	1	0	0	0	0
1	71	1	1	0	1.52	1.23	0	0	0	0	0	1	0	0	0	0	0	0	0	0	0	0	0	0
1	71	1	1	0	1.38	1	0	0	0	0	0	0	0	0	0	0	0	0	0	0	0	0	0	0
1	71	1	1	0	1.32	1.04	0	0	0	0	0	0	0	0	0	0	0	0	0	0	0	0	0	0
0	71	1	1	1	2	1	0	0	0	0	0	0	0	0	0	0	0	0	0	0	0	1	0	0
1	70	1	1	0	11.13	2.08	0	0	0	0	0	0	0	0	0	0	0	0	0	0	0	0	0	0
1	70	1	1	1	0.6	1.23	0	0	0	0	0	0	0	0	0	0	0	0	0	0	0	0	0	1
0	70	1	1	1	2.46	1	0	0	0	0	0	0	0	0	0	0	0	0	1	0	0	0	0	0
0	70	1	1	0	1.48	1.65	0	0	0	0	0	0	0	0	0	0	0	0	0	0	0	0	0	0
1	69	1	1	1	7.1	1.75	0	0	0	0	0	0	0	0	0	0	0	0	0	0	0	0	0	0
1	69	1	1	0	0.51	0.82	0	0	0	0	0	0	0	0	0	0	0	1	0	0	0	0	0	0
0	69	1	1	1	3.92	1.73	0	0	0	0	0	0	0	0	0	0	0	0	0	0	1	0	0	0
0	69	1	1	0	2.02778	2.55	0	0	0	0	0	0	0	0	0	0	0	0	0	0	0	0	0	0
0	69	1	1	0	1.66	1.04	0	0	0	0	0	0	0	0	0	0	0	0	0	0	0	0	0	0
1	68	1	1	0	4.24	0.85	0	0	0	0	0	0	0	0	1	0	0	0	0	0	0	0	0	0
1	68	1	1	1	1.65	0.83	0	0	0	0	0	0	0	0	1	0	0	0	0	0	0	0	0	0
1	68	1	1	0	0.27	1	0	0	0	0	0	0	0	0	0	0	0	0	0	0	0	0	0	1
0	68	1	1	0	7.29389	2.46694	0	0	0	0	0	0	0	0	1	0	0	0	0	0	0	0	0	0
1	67	1	1	0	0.53	1	0	0	0	0	0	0	0	0	0	0	0	0	0	0	0	0	0	1
0	67	1	1	1	2.97	0.81	0	0	0	0	0	0	0	1	0	0	0	0	0	0	0	0	0	0
1	66	1	1	1	3.17	3.3	0	0	0	0	0	0	0	0	1	0	0	0	0	0	0	0	0	0
1	66	1	1	1	3.15	2.93	0	0	0	0	0	1	0	0	0	0	0	0	0	0	0	0	0	0
1	66	1	1	1	2	1	0	0	0	0	0	0	0	0	1	0	0	0	0	0	0	0	0	0
1	66	1	1	0	1.07	1.44	0	0	0	0	0	0	0	0	1	0	0	0	0	0	0	0	0	0
0	66	1	1	0	2.87611	1.18444	0	0	0	0	0	1	0	0	0	0	0	0	0	0	0	0	0	0
0	66	1	1	0	1.65	0.02	0	0	0	0	0	0	0	0	0	0	0	0	0	0	0	0	0	0
1	65	1	1	1	2.31	2.18	0	0	0	0	0	0	0	0	0	0	0	0	0	0	0	0	0	0
1	65	1	1	0	2.31	0.66	0	0	0	0	0	0	0	0	1	0	0	0	0	0	0	0	0	0
1	65	1	1	1	6.13694	4.01556	0	0	0	1	0	0	0	0	0	0	0	0	0	0	0	0	0	0
1	65	1	1	0	3.25	1	0	0	0	0	0	0	1	0	0	0	0	0	0	0	0	0	0	0
1	65	1	1	0	3.13	1	0	0	0	0	0	0	1	0	0	0	0	0	0	0	0	0	0	0
1	65	1	1	0	1.32	1	0	0	0	0	0	0	1	0	0	0	0	0	0	0	0	0	0	0
1	65	1	1	1	0.66	1	0	0	0	0	0	0	0	0	0	0	0	0	0	0	1	0	0	0
0	65	1	1	0	2.21611	1.98139	0	0	0	0	0	1	0	0	0	0	0	0	0	0	0	0	0	0
0	65	1	1	1	2.1	4.51	0	0	0	0	0	0	0	0	0	0	0	0	0	0	0	0	0	0
0	65	1	1	0	1.83	1	0	0	0	0	0	0	0	0	1	0	0	0	0	0	0	0	0	0
0	65	1	1	1	1.77	1.69	0	0	0	0	0	0	0	0	0	0	0	0	0	1	0	0	0	0
0	65	1	1	1	1.61	1.43	0	0	0	0	0	0	0	0	0	0	0	0	0	0	0	0	0	0
0	65	1	1	0	0.61	1	0	0	0	0	0	0	0	1	0	0	0	0	0	0	0	0	0	0
1	64	1	1	0	1.85	1.34	0	0	0	0	0	0	0	0	0	0	0	0	0	0	0	0	0	0
1	64	1	1	0	1.77	0.52	0	0	0	0	0	0	0	0	0	0	0	0	0	0	0	0	0	0
1	64	1	1	0	1.38	4.81	0	0	0	0	0	0	0	0	0	0	0	0	0	0	0	0	0	0
1	64	1	1	0	0.38	1.12	0	0	0	0	0	0	0	0	0	0	0	0	0	0	0	0	0	1
1	64	1	1	0	0.08	0.86	0	0	0	0	0	0	0	0	0	0	0	0	0	0	0	0	0	1
0	64	1	1	0	3.41972	1.58611	0	0	0	1	0	0	0	0	0	0	0	0	0	0	0	0	0	0
0	64	1	1	0	3.41944	1.58778	0	0	0	1	0	0	0	0	0	0	0	0	0	0	0	0	0	0
0	64	1	1	0	2.735	1.62333	0	0	0	0	0	0	0	0	0	0	0	0	0	0	1	0	0	0
0	64	1	1	1	1.79	0.56	0	0	0	0	0	0	0	0	0	0	0	0	0	0	0	0	0	0
0	64	1	1	1	1.28	1.77	0	0	0	0	0	0	0	0	0	0	0	0	0	0	0	0	0	0
0	64	1	1	0	0.36	1	0	0	0	0	0	0	0	0	0	0	0	0	0	0	0	0	0	1
1	63	1	1	1	2.31	1.18	0	0	0	0	0	0	0	0	0	0	0	0	0	0	0	0	0	0
1	63	1	1	1	7.56	1	0	0	0	0	0	0	0	0	1	0	0	0	0	0	0	0	0	0
1	63	1	1	1	7.55	1	0	0	0	0	0	0	0	0	1	0	0	0	0	0	0	0	0	0
1	63	1	1	1	2.68	1	0	0	0	0	0	1	0	0	0	0	0	0	0	0	0	0	0	0
1	63	1	1	1	2.59	1	0	0	0	0	0	0	0	0	1	0	0	0	0	0	0	0	0	0
1	63	1	1	1	2.18	0.58	0	0	0	0	0	0	0	0	1	0	0	0	0	0	0	0	0	0
1	63	1	1	1	2	1	0	0	0	0	0	0	0	0	0	0	0	0	0	0	0	0	0	1
1	63	1	1	1	2	1	0	0	0	0	0	0	0	0	0	0	0	0	0	0	1	0	0	0
1	63	1	1	0	1.64	1	0	0	0	0	0	1	0	0	0	0	0	0	0	0	0	0	0	0
0	63	1	1	1	5.34	6.8	0	0	0	0	0	0	0	0	0	0	0	0	0	1	0	0	0	0
0	63	1	1	0	2.67	1	0	0	0	0	0	0	0	0	0	0	0	1	0	0	0	0	0	0
0	63	1	1	1	2	1	0	0	0	0	0	0	0	0	0	0	0	0	0	0	0	0	0	1
1	62	1	1	1	2.86	1	0	0	0	0	0	0	0	0	0	0	0	0	0	0	0	0	0	1
1	62	1	1	1	2	1	0	0	0	0	0	0	0	0	1	0	0	0	0	0	0	0	0	0
1	62	1	1	0	1.94	0.09	0	0	0	1	0	0	0	0	0	0	0	0	0	0	0	0	0	0
1	62	1	1	0	1.26	1.47	0	0	0	0	0	0	0	0	0	0	0	0	0	0	0	0	0	0
1	62	1	1	0	1.13	2.68	0	0	0	0	0	0	0	0	0	0	0	0	0	1	0	0	0	0
1	62	1	1	1	0.51	1	0	0	0	0	0	0	0	0	0	0	0	0	0	0	0	0	0	1
0	62	1	1	1	7.65	1.89	0	0	0	0	0	1	0	0	0	0	0	0	0	0	0	0	0	0
0	62	1	1	1	2	1	0	0	0	0	0	0	0	0	0	0	0	0	0	0	0	1	0	0
0	62	1	1	0	2	1	0	0	0	0	0	0	0	0	0	0	0	0	0	0	0	1	0	0
0	62	1	1	1	2	1	0	0	0	0	0	0	0	1	0	0	0	0	0	0	0	0	0	0
0	62	1	1	1	0.367222	1.09417	0	0	0	0	0	0	0	0	0	0	0	0	0	0	0	0	0	1
1	61	1	1	1	6.46	1.85	0	0	0	0	0	0	0	0	0	0	0	0	1	0	0	0	0	0
1	61	1	1	0	2.67	0.26	0	0	0	0	0	0	0	0	0	0	0	1	0	0	0	0	0	0
1	61	1	1	0	0.31	0.75	0	0	0	0	0	0	0	1	0	0	0	0	0	0	0	0	0	0
1	60	1	1	0	1.74	5.53	0	0	0	0	0	0	0	0	0	0	0	0	0	0	0	0	0	1
1	60	1	1	1	1.18	5.45	0	0	0	0	0	0	0	0	0	0	0	0	0	0	0	0	0	0
1	60	1	1	0	0.6	0.83	0	0	0	0	0	1	0	0	0	0	0	0	0	0	0	0	0	0
1	60	1	1	0	0.57	0.78	0	0	0	0	0	1	0	0	0	0	0	0	0	0	0	0	0	0
1	60	1	1	0	0.57	0.78	0	0	0	0	0	1	0	0	0	0	0	0	0	0	0	0	0	0
0	60	1	1	0	2.42	1.16	0	0	0	0	0	1	0	0	0	0	0	0	0	0	0	0	0	0
0	60	1	1	0	1.81	0.65	0	0	0	0	0	0	0	0	0	0	0	0	0	0	0	0	0	0
1	59	1	1	1	2.31	1.35	0	0	0	0	0	0	0	0	0	0	0	0	1	0	0	0	0	0
1	59	1	1	0	2.31	1	0	0	0	0	0	0	0	0	0	0	0	0	0	0	1	0	0	0
1	59	1	1	1	2	1	0	0	0	0	0	1	0	0	0	0	0	0	0	0	0	0	0	0
1	59	1	1	1	2	1	0	0	0	0	0	1	0	0	0	0	0	0	0	0	0	0	0	0
1	59	1	1	0	1.82	1.63	0	0	0	0	0	0	0	0	0	0	0	0	0	0	0	0	0	0
0	59	1	1	1	2.31	1.57	0	0	0	0	0	0	0	1	0	0	0	0	0	0	0	0	0	0
0	59	1	1	1	2.31	1.02	0	0	0	0	0	0	0	1	0	0	0	0	0	0	0	0	0	0
0	59	1	1	1	2	1	0	0	0	0	0	0	0	0	0	0	0	0	1	0	0	0	0	0
0	59	1	1	1	2	1	0	0	0	0	0	0	0	0	1	0	0	0	0	0	0	0	0	0
0	59	1	1	0	1.84	0.8	0	0	0	0	0	0	0	0	0	0	0	0	0	0	0	0	0	0
1	58	1	1	0	2.31	1.91278	0	0	0	0	0	0	0	0	0	0	0	0	0	0	0	1	0	0
1	58	1	1	0	10.0336	1.84694	0	0	0	0	0	0	0	0	0	0	0	0	0	0	0	1	0	0
1	58	1	1	0	3.01	1.04	0	0	0	0	0	0	0	0	0	0	0	0	1	0	0	0	0	0
1	58	1	1	0	2.58	0.91	0	0	0	0	0	1	0	0	0	0	0	0	0	0	0	0	0	0
1	58	1	1	1	2.19	0.94	0	0	0	1	0	0	0	0	0	0	0	0	0	0	0	0	0	0
1	58	1	1	1	1.41	1.02	0	0	0	0	0	0	0	0	0	0	0	0	0	0	0	0	0	0
1	58	1	1	0	1.19	4.6	0	0	0	0	0	0	0	0	0	0	0	0	0	0	0	0	0	0
0	58	1	1	0	1.8	0.55	0	0	0	0	0	0	0	0	0	0	0	0	0	0	0	0	0	0
0	58	1	1	0	1.29	0.79	0	0	0	0	0	0	0	0	0	0	0	0	0	0	0	0	0	0
0	58	1	1	1	1.25	1	0	0	0	0	0	0	0	0	0	0	0	0	0	1	0	0	0	0
0	58	1	1	0	1.16	1.15	0	0	0	0	0	0	0	0	0	0	0	0	0	0	0	0	0	0
0	58	1	1	0	0.366667	1.46778	0	0	0	0	0	0	0	0	0	0	0	0	0	0	0	0	0	1
0	58	1	1	0	0.3	1	0	0	0	0	0	0	0	0	0	0	0	0	1	0	0	0	0	0
1	57	1	1	0	7.51	1.13	0	0	0	0	0	0	0	0	1	0	0	0	0	0	0	0	0	0
1	57	1	1	1	2	1	0	0	0	0	0	0	0	0	0	0	0	0	0	1	0	0	0	0
1	57	1	1	1	2	1	0	0	0	0	0	0	0	0	0	0	0	1	0	0	0	0	0	0
1	57	1	1	1	2	1	0	0	0	0	0	0	0	0	0	0	0	1	0	0	0	0	0	0
1	57	1	1	1	2	1	0	0	0	0	0	0	0	0	0	0	0	0	0	0	0	0	0	0
0	57	1	1	0	10.5258	1.63889	0	0	0	0	0	0	0	0	1	0	0	0	0	0	0	0	0	0
1	56	1	1	0	3.14	1	0	0	0	0	0	0	0	0	0	0	0	0	0	0	1	0	0	0
1	56	1	1	0	2.60583	2.02806	0	0	0	0	0	0	0	0	0	0	0	0	0	0	0	0	0	0
1	56	1	1	1	2	1	0	0	0	0	0	0	0	0	0	0	0	0	0	0	0	0	0	0
1	56	1	1	0	1.35	0.5	0	0	0	0	0	0	0	0	0	0	0	0	0	0	0	0	0	0
1	56	1	1	1	1.26	1	0	0	0	0	0	0	0	0	0	0	0	0	0	0	0	0	0	0
1	56	1	1	0	0.47	0.79	0	0	0	0	0	0	0	0	0	0	0	0	0	0	0	0	0	1
0	56	1	1	0	1.44	0.79	0	0	0	0	0	0	0	0	0	0	0	1	0	0	0	0	0	0
1	55	1	1	1	6.92	4.92	0	0	0	1	0	0	0	0	0	0	0	0	0	0	0	0	0	0
1	55	1	1	0	3.9	4.11	0	0	0	0	0	0	0	0	0	0	0	0	0	1	0	0	0	0
1	55	1	1	0	3.89	4	0	0	0	0	0	0	0	0	0	0	0	0	0	1	0	0	0	0
1	55	1	1	1	2	1	0	0	0	0	0	0	0	0	0	0	0	0	0	0	0	0	0	0
1	55	1	1	0	1.26	1.21	0	0	0	0	0	0	0	0	0	0	0	0	0	0	0	0	0	0
1	55	1	1	1	0.19	3.59	0	0	0	0	0	0	0	0	0	0	0	0	0	0	0	0	0	1
0	55	1	1	0	1.43	1	0	0	0	0	0	0	0	0	0	0	0	0	0	0	0	0	0	0
0	55	1	1	0	0.69	0.8	0	0	0	0	0	0	0	0	0	0	0	0	0	0	0	0	0	1
1	54	1	1	1	7.73639	4.50972	0	0	0	0	0	0	0	0	0	0	0	1	0	0	0	0	0	0
1	54	1	1	0	3.32	1	0	0	0	0	0	0	1	0	0	0	0	0	0	0	0	0	0	0
1	54	1	1	1	1.83722	3.46278	0	0	0	0	0	0	0	0	0	0	0	0	0	0	0	0	0	0
1	54	1	1	0	1.6	0.99	0	0	0	0	0	0	0	0	0	0	0	0	0	0	0	0	0	0
1	54	1	1	1	1.57	1.95	0	0	0	0	0	0	0	0	0	0	0	0	0	0	0	1	0	0
1	54	1	1	0	1.29	0.62	0	0	0	0	0	0	0	0	0	0	0	0	0	0	0	0	0	0
1	54	1	1	1	1.08	1.25	0	0	0	0	0	0	0	0	0	0	0	0	0	0	0	0	0	1
1	54	1	1	1	0.36	1.09	0	0	0	0	0	0	0	0	0	0	0	0	0	0	0	0	0	1
1	54	1	1	1	0.36	0.72	0	0	0	0	0	0	0	0	0	0	0	0	0	0	0	0	0	1
1	54	1	1	1	0.19	0.82	0	0	0	0	0	0	0	0	0	0	0	0	0	0	0	0	0	1
1	54	1	1	1	0.18	0.84	0	0	0	0	0	0	0	0	0	0	0	0	0	0	0	0	0	1
0	54	1	1	1	2.31	2.32	0	0	0	0	0	0	0	0	0	0	0	0	1	0	0	0	0	0
0	54	1	1	0	1.28	1	0	0	0	0	0	0	0	0	0	0	0	0	0	0	0	0	0	1
0	54	1	1	0	1.25	1	0	0	0	0	0	0	0	0	0	0	0	0	0	0	0	0	0	1
0	54	1	1	0	1.19	2.51	0	0	0	0	0	0	0	0	0	0	0	0	0	0	0	0	0	0
0	54	1	1	1	0.67	0.02	0	0	0	0	0	0	0	0	0	0	0	0	0	0	0	0	0	1
0	54	1	1	0	0.302222	0.5325	0	0	0	0	0	0	0	0	0	0	0	0	0	0	0	0	0	1
1	53	1	1	0	2.31	1.59	0	0	0	0	0	0	0	0	1	0	0	0	0	0	0	0	0	0
1	53	1	1	1	4.28	1	0	0	0	0	0	0	0	0	0	1	0	0	0	0	0	0	0	0
1	53	1	1	1	1.94	5.73	0	0	0	0	0	0	0	0	0	0	0	0	0	0	0	0	0	0
1	53	1	1	0	1.83	1.53	0	0	0	0	0	1	0	0	0	0	0	0	0	0	0	0	0	0
1	53	1	1	1	0.580278	1.91944	0	0	0	0	0	0	0	0	0	0	0	0	0	0	0	0	0	0
1	53	1	1	1	0.24	1.06	0	0	0	0	0	0	0	0	0	0	0	0	0	0	0	0	0	1
1	53	1	1	1	0.06	0.93	0	0	0	0	0	0	0	0	0	0	0	0	0	0	0	0	0	1
0	53	1	1	1	2	1	0	0	0	0	0	0	1	0	0	0	0	0	0	0	0	0	0	0
0	53	1	1	1	1.72	1	0	0	0	0	0	0	0	0	0	0	0	0	0	0	0	0	0	0
0	53	1	1	1	1.29	1.08	0	0	0	0	0	0	0	0	0	0	0	0	0	0	0	0	0	1
0	53	1	1	1	0.97	0.53	0	0	0	0	0	0	0	1	0	0	0	0	0	0	0	0	0	0
1	52	1	1	1	2.05	1	0	0	0	0	0	0	0	1	0	0	0	0	0	0	0	0	0	0
1	52	1	1	1	2.03	1	0	0	0	0	0	0	0	1	0	0	0	0	0	0	0	0	0	0
1	52	1	1	1	1.89861	1.00972	0	0	0	0	0	0	0	0	0	0	0	1	0	0	0	0	0	0
1	52	1	1	1	1.53	0.91	0	0	0	0	0	0	0	0	0	0	0	0	0	0	0	0	0	0
1	52	1	1	0	0.714722	3.26667	0	0	0	0	0	0	0	0	0	0	0	1	0	0	0	0	0	0
1	52	1	1	0	0.65	0.59	0	0	0	0	0	0	0	0	0	0	0	0	0	0	0	0	0	1
1	52	1	1	1	0.595556	0.649444	0	0	0	0	0	0	1	0	0	0	0	0	0	0	0	0	0	0
1	52	1	1	0	0.38	1	0	0	0	0	0	0	0	0	0	0	0	0	0	0	0	0	0	1
1	52	1	1	1	0.37	0.86	0	0	0	0	0	0	0	0	0	0	0	0	0	0	0	0	0	1
1	52	1	1	1	0.21	0.81	0	0	0	0	0	0	0	0	0	0	0	0	0	0	0	0	0	1
1	52	1	1	1	0.2	0.83	0	0	0	0	0	0	0	0	0	0	0	0	0	0	0	0	0	1
0	52	1	1	1	2.31	1.1	0	0	0	0	0	0	0	0	0	0	0	0	0	0	0	0	0	0
0	52	1	1	0	3.6	2.31	0	0	0	0	0	0	0	0	0	0	0	0	0	0	0	1	0	0
0	52	1	1	0	2.72	1	0	0	0	0	0	1	0	0	0	0	0	0	0	0	0	0	0	0
0	52	1	1	1	2	1	0	0	0	0	0	0	0	0	0	0	0	0	0	0	0	0	0	1
0	52	1	1	0	1.89611	3.53056	0	0	0	0	0	0	0	0	0	0	0	0	0	0	0	0	0	0
0	52	1	1	0	1.76	1.09	0	0	0	0	0	0	0	0	0	0	0	0	0	0	0	0	0	1
0	52	1	1	0	1.37	1	0	0	0	0	0	0	0	0	0	0	0	0	0	0	0	0	0	0
0	52	1	1	0	1.27	1	0	0	0	0	0	0	0	0	0	0	0	1	0	0	0	0	0	0
0	52	1	1	1	0.36	0.73	0	0	0	0	0	0	0	0	0	0	0	0	0	0	0	0	0	1
0	52	1	1	1	0.36	0.73	0	0	0	0	0	0	0	0	0	0	0	0	0	0	0	0	0	1
1	51	1	1	1	2.31	1.79889	0	0	0	0	0	0	0	0	0	0	0	0	1	0	0	0	0	0
1	51	1	1	1	2.31	1.12	0	0	0	0	0	0	0	0	0	0	0	0	0	0	0	0	0	0
1	51	1	1	1	2	1	0	0	0	0	0	0	0	0	0	0	0	0	0	0	0	0	0	0
1	51	1	1	1	1.83	1.76	0	0	0	0	0	0	0	0	0	0	0	0	0	0	0	0	0	0
1	51	1	1	0	1.27389	1.60194	0	0	0	1	0	0	0	0	0	0	0	0	0	0	0	0	0	0
1	51	1	1	0	0.64	1	0	0	0	0	0	0	0	0	0	0	0	0	0	0	0	0	0	1
1	51	1	1	0	0.56	0.98	0	0	0	0	0	0	0	0	0	0	0	0	0	0	0	0	0	1
1	51	1	1	0	0.56	0.72	0	0	0	0	0	0	0	0	0	0	0	0	0	0	0	0	0	1
1	51	1	1	0	0.27	0.51	0	0	0	0	0	0	0	0	0	0	0	0	0	0	0	0	0	1
1	51	1	1	1	0.04	0.85	0	0	0	0	0	0	0	0	0	0	0	0	0	0	0	0	0	1
0	51	1	1	1	1.32	0.79	0	0	0	0	0	0	0	0	0	0	0	0	0	0	0	0	0	0
0	51	1	1	0	1.16	1.23	0	0	0	0	0	0	1	0	0	0	0	0	0	0	0	0	0	0
1	50	1	1	1	10.85	4.37	0	0	0	0	0	0	0	0	0	0	0	1	0	0	0	0	0	0
1	50	1	1	1	10.85	2.39	0	0	0	0	0	0	0	0	0	0	0	1	0	0	0	0	0	0
1	50	1	1	1	2	1	0	0	0	0	0	0	0	0	0	1	0	0	0	0	0	0	0	0
1	50	1	1	0	1.86	0.66	0	0	0	0	0	0	0	0	0	0	0	0	0	0	0	0	0	0
1	50	1	1	1	1.43	4.22	0	0	0	0	0	0	0	0	0	0	0	0	0	0	0	0	0	0
1	50	1	1	0	0.86	1	0	0	0	0	0	0	0	0	0	0	0	0	0	0	0	0	0	1
1	50	1	1	0	0.62	0.9	0	0	0	0	0	0	0	0	0	0	0	0	0	0	0	0	0	1
0	50	1	1	1	2	1	0	0	0	0	0	0	0	0	0	0	0	0	0	0	0	0	0	1
0	50	1	1	0	1.94	2.79	0	0	0	0	0	0	0	0	0	0	0	0	0	0	0	0	0	0
0	50	1	1	1	1.76	1	0	0	0	0	0	0	0	0	0	0	0	0	0	0	0	0	0	0
0	50	1	1	0	0.32	1.05	0	0	0	0	0	0	0	0	0	0	0	0	0	0	0	0	0	1
1	49	1	1	1	2	1	0	0	0	0	0	0	1	0	0	0	0	0	0	0	0	0	0	0
1	49	1	1	1	2	1	0	0	0	0	0	0	1	0	0	0	0	0	0	0	0	0	0	0
1	49	1	1	0	1.99	4.11	0	0	0	0	0	0	0	0	0	0	0	0	0	0	0	0	0	0
1	49	1	1	0	1.8	1	0	0	0	0	0	0	0	0	0	0	0	0	0	0	0	0	0	0
1	49	1	1	1	1.75	1.87	0	0	0	0	0	0	0	0	0	0	0	0	0	0	0	0	0	1
1	49	1	1	0	1.06	1.21	0	0	0	0	0	0	0	0	0	0	0	0	0	0	0	0	0	0
1	49	1	1	1	0.42	1.57	0	0	0	0	0	0	0	0	0	0	0	1	0	0	0	0	0	0
1	49	1	1	1	0.37	1.56	0	0	0	0	0	0	0	0	0	0	0	0	0	0	0	0	0	1
1	49	1	1	0	0.35	0.72	0	0	0	0	0	0	0	0	0	0	0	0	0	0	0	0	0	1
1	49	1	1	0	0.35	0.72	0	0	0	0	0	0	0	0	0	0	0	0	0	0	0	0	0	1
1	49	1	1	1	0.25	1.63	0	0	0	0	0	0	0	0	0	0	0	0	0	0	0	0	0	1
0	49	1	1	1	2.31	5.25	0	0	0	0	0	0	0	0	0	0	0	1	0	0	0	0	0	0
0	49	1	1	1	2.31	1.13	0	0	0	0	0	0	0	0	0	0	0	1	0	0	0	0	0	0
0	49	1	1	0	8.02	2.54	0	0	0	0	0	0	0	0	0	1	0	0	0	0	0	0	0	0
0	49	1	1	0	2.72	1	0	0	0	0	0	0	0	0	0	0	0	0	0	0	0	0	0	0
0	49	1	1	1	2	1	0	0	0	0	0	0	0	0	0	0	0	0	0	0	0	0	0	1
0	49	1	1	0	1.6	3.31	0	0	0	0	0	0	0	0	0	0	0	0	0	0	0	0	0	0
0	49	1	1	1	1.48	1	0	0	0	0	0	0	0	0	0	0	0	0	0	1	0	0	0	0
0	49	1	1	0	1.23	1	0	0	0	0	0	0	0	0	0	0	0	0	0	0	0	0	0	0
0	49	1	1	1	1.2	1	0	0	0	0	0	0	0	0	0	0	0	0	0	0	0	0	0	0
0	49	1	1	1	0.722778	0.828611	0	0	0	1	0	0	0	0	0	0	0	0	0	0	0	0	0	0
1	48	1	1	0	11.9075	3.65917	0	0	0	0	0	0	0	0	0	0	0	0	0	1	0	0	0	0
1	48	1	1	1	1.98	1.38	0	0	0	0	0	0	0	0	0	0	0	0	0	0	0	0	0	1
1	48	1	1	1	1.98	1.38	0	0	0	0	0	0	0	0	0	0	0	0	0	0	0	0	0	1
1	48	1	1	1	1.7	3.51	0	0	0	0	0	0	0	0	0	0	0	0	0	0	0	0	0	0
1	48	1	1	1	1.56	0.81	0	0	0	0	0	0	0	0	0	0	0	0	0	0	0	0	0	1
1	48	1	1	0	1.15	1	0	0	0	0	0	0	0	0	0	0	0	0	0	0	0	0	0	0
1	48	1	1	1	1.06	0.75	0	0	0	0	0	0	0	1	0	0	0	0	0	0	0	0	0	0
1	48	1	1	1	0.94	1	0	0	0	0	0	0	0	0	0	0	0	0	0	0	0	0	0	0
1	48	1	1	1	0.42	2.34	0	0	0	0	0	0	0	0	0	0	0	0	0	0	0	0	0	1
1	48	1	1	1	0.42	1	0	0	0	0	0	0	0	0	0	0	0	0	0	0	0	0	0	1
1	48	1	1	1	0.42	0.82	0	0	0	0	0	0	0	0	0	0	0	0	0	0	0	0	0	1
1	48	1	1	0	0.3	1	0	0	0	0	0	0	0	0	0	0	0	0	0	0	0	0	0	1
0	48	1	1	0	2.31	1.97778	0	0	0	0	0	0	1	0	0	0	0	0	0	0	0	0	0	0
0	48	1	1	0	0.25	3.79	0	0	0	0	0	0	0	0	0	0	0	0	0	0	0	0	0	1
1	47	1	1	1	2.31	1.78	0	0	0	0	0	0	0	1	0	0	0	0	0	0	0	0	0	0
1	47	1	1	0	2.31	1.96833	0	0	0	0	0	0	0	0	0	1	0	0	0	0	0	0	0	0
1	47	1	1	1	2	1	0	0	0	0	0	0	0	0	0	0	0	0	0	0	0	0	0	1
1	47	1	1	1	2	1	0	0	0	0	0	0	0	0	0	0	0	0	0	0	0	0	0	1
1	47	1	1	1	2	1	0	0	0	0	0	0	0	0	1	0	0	0	0	0	0	0	0	0
1	47	1	1	1	1.72	1	0	0	0	0	0	0	0	0	0	0	0	0	0	0	0	0	0	0
1	47	1	1	0	1.56	1	0	0	0	0	0	0	0	0	0	0	0	0	0	0	0	0	0	0
1	47	1	1	1	1.49	0.69	0	0	0	0	0	1	0	0	0	0	0	0	0	0	0	0	0	0
1	47	1	1	0	1.25	1.39	0	0	0	0	0	0	0	0	0	0	0	0	0	0	0	0	0	0
1	47	1	1	0	1.16	1.48	0	0	0	0	0	0	0	0	0	0	0	0	0	0	0	0	0	0
1	47	1	1	1	0.03	0.68	0	0	0	0	0	0	0	0	0	0	0	0	0	0	0	0	0	1
0	47	1	1	1	2.31	1.24	0	0	0	0	0	0	0	0	0	0	0	0	0	0	0	0	1	0
0	47	1	1	0	6.08	2.97	0	0	0	0	0	0	0	0	0	0	0	0	0	0	0	0	0	0
0	47	1	1	0	4.11	1	0	0	0	0	0	0	0	0	0	0	0	1	0	0	0	0	0	0
0	47	1	1	0	1.52	0.87	0	0	0	0	0	0	0	0	0	0	0	0	0	0	0	0	0	0
0	47	1	1	0	1.26	1	0	0	0	0	0	0	0	0	0	0	0	0	0	0	0	0	0	0
0	47	1	1	0	0.64	1	0	0	0	0	0	0	0	0	0	0	0	0	0	0	0	0	0	1
1	46	1	1	1	2.31	3.39	0	0	0	0	0	0	0	1	0	0	0	0	0	0	0	0	0	0
1	46	1	1	0	4.11	1	0	0	0	0	0	0	0	0	0	0	0	0	0	0	0	0	0	0
1	46	1	1	1	2.93	1.21	0	0	0	0	0	0	0	0	0	0	0	0	0	1	0	0	0	0
1	46	1	1	0	2.66	4.85	0	0	0	0	0	0	0	0	1	0	0	0	0	0	0	0	0	0
1	46	1	1	0	2.66	2.63	0	0	0	0	0	0	0	0	1	0	0	0	0	0	0	0	0	0
1	46	1	1	0	2.65	5.03	0	0	0	0	0	0	0	0	1	0	0	0	0	0	0	0	0	0
1	46	1	1	0	2.65	4.65	0	0	0	0	0	0	0	0	1	0	0	0	0	0	0	0	0	0
1	46	1	1	1	2	1	0	0	0	0	0	0	0	0	0	1	0	0	0	0	0	0	0	0
1	46	1	1	1	2	1	0	0	0	0	0	0	0	0	0	0	0	0	0	0	0	0	0	0
1	46	1	1	0	1.52	1	0	0	0	0	0	0	0	0	0	0	0	0	0	0	0	0	0	0
1	46	1	1	0	1.5	6.33	0	0	0	0	0	0	0	0	0	0	0	0	0	0	0	0	0	0
1	46	1	1	0	1.4	1.34	0	0	0	0	0	0	0	0	0	0	0	0	0	0	0	0	0	0
1	46	1	1	0	0.53	1	0	0	0	0	0	0	0	0	0	0	0	0	0	0	0	0	0	1
1	46	1	1	0	0.48	3.01	0	0	0	0	0	0	0	0	0	0	0	0	0	0	0	0	0	1
1	46	1	1	0	0.47	3.72	0	0	0	0	0	0	0	0	1	0	0	0	0	0	0	0	0	0
1	46	1	1	0	0.44	0.6	0	0	0	0	0	0	0	0	0	0	0	0	0	0	0	0	0	1
0	46	1	1	1	2.31	0.94	0	0	0	0	0	0	0	0	0	0	0	0	0	0	0	0	0	0
0	46	1	1	0	2.92	1	0	0	0	0	0	0	0	0	0	0	0	1	0	0	0	0	0	0
0	46	1	1	1	2	1	0	0	0	0	0	0	0	0	0	0	0	0	0	0	0	0	0	1
0	46	1	1	0	0.327778	1.28528	0	0	0	0	0	0	0	0	0	0	0	0	0	0	0	0	0	0
1	45	1	1	0	7.1	3.38	0	0	0	0	0	0	0	0	1	0	0	0	0	0	0	0	0	0
1	45	1	1	0	1.51	4.82	0	0	0	0	0	0	0	0	1	0	0	0	0	0	0	0	0	0
1	45	1	1	0	1.30361	0.514444	0	0	0	0	0	0	0	0	0	0	0	0	0	0	0	0	0	0
1	45	1	1	0	0.821667	1.48944	0	0	0	0	0	0	0	0	0	0	0	0	0	0	0	0	0	1
1	45	1	1	1	0.75	1	0	0	0	0	0	0	1	0	0	0	0	0	0	0	0	0	0	0
1	45	1	1	1	0.52	1	0	0	0	0	0	0	1	0	0	0	0	0	0	0	0	0	0	0
1	45	1	1	1	0.52	1	0	0	0	0	0	0	1	0	0	0	0	0	0	0	0	0	0	0
1	45	1	1	1	0.52	1	0	0	0	0	0	0	1	0	0	0	0	0	0	0	0	0	0	0
1	45	1	1	1	0.47	1	0	0	0	0	0	0	1	0	0	0	0	0	0	0	0	0	0	0
1	45	1	1	1	0.31	1	0	0	0	0	0	0	0	0	0	0	0	0	0	0	0	0	0	1
1	45	1	1	1	0.27	0.92	0	0	0	0	0	0	0	0	0	0	0	0	0	0	0	0	0	1
1	45	1	1	1	0.27	0.77	0	0	0	0	0	0	0	0	0	0	0	0	0	0	0	0	0	1
0	45	1	1	1	3.38	1	0	0	0	0	0	0	1	0	0	0	0	0	0	0	0	0	0	0
0	45	1	1	1	2.57	1	0	0	0	0	0	0	0	0	0	0	0	0	0	1	0	0	0	0
0	45	1	1	1	2.57	1	0	0	0	0	0	0	0	0	0	0	0	0	0	1	0	0	0	0
0	45	1	1	1	1.24	1.99	0	0	0	0	0	0	0	0	0	0	0	1	0	0	0	0	0	0
0	45	1	1	0	1.23	1	0	0	0	0	0	0	1	0	0	0	0	0	0	0	0	0	0	0
0	45	1	1	0	0.87	1	0	0	0	0	0	0	1	0	0	0	0	0	0	0	0	0	0	0
1	44	1	1	1	3.16	1	0	0	0	0	0	0	0	0	0	0	0	0	0	0	0	0	0	1
1	44	1	1	1	2	1	0	0	0	0	0	0	0	0	0	0	0	0	0	0	0	0	0	1
1	44	1	1	1	1.08	0.96	0	0	0	0	0	0	0	0	0	0	0	1	0	0	0	0	0	0
1	44	1	1	0	0.54	1.08	0	0	0	0	0	0	0	0	0	0	0	0	0	0	0	0	0	1
1	44	1	1	0	0.26	1	0	0	0	0	0	0	0	0	0	0	0	0	0	0	0	0	0	1
1	44	1	1	1	0.04	0.98	0	0	0	0	0	0	0	0	0	0	0	0	0	0	0	0	0	1
1	44	1	1	1	0.01	0.79	0	0	0	0	0	0	0	0	0	0	0	0	0	0	0	0	0	1
1	43	1	1	1	2.31	0.99	0	0	0	0	0	0	1	0	0	0	0	0	0	0	0	0	0	0
1	43	1	1	1	2.01	1	0	0	0	0	0	0	0	0	0	0	0	1	0	0	0	0	0	0
1	43	1	1	1	2	1	0	0	0	0	0	0	1	0	0	0	0	0	0	0	0	0	0	0
1	43	1	1	1	2	1	0	0	0	0	0	0	0	0	0	0	0	0	0	0	0	0	0	0
1	43	1	1	0	1.65	1	0	0	0	0	0	0	0	0	0	0	0	0	0	0	0	0	0	0
1	43	1	1	1	1.23	2.04	0	0	0	0	0	0	0	0	0	0	0	0	1	0	0	0	0	0
1	43	1	1	1	0.79	0.84	0	0	0	0	0	0	0	0	0	0	0	0	0	0	0	0	0	1
1	43	1	1	1	0.34	1	0	0	0	0	0	0	0	0	0	0	0	0	0	0	0	0	0	1
1	43	1	1	0	0.338889	1.42389	0	0	0	0	0	0	0	0	0	0	0	0	0	0	0	0	0	0
1	43	1	1	0	0.3	0.67	0	0	0	0	0	0	0	0	0	0	0	0	0	0	0	0	0	1
1	43	1	1	1	0.26	0.7	0	0	0	0	0	0	0	0	0	0	0	0	0	0	0	0	0	1
0	43	1	1	1	2.31	1.97	0	0	0	0	0	0	1	0	0	0	0	0	0	0	0	0	0	0
0	43	1	1	1	2.31	2.01	0	0	0	0	0	0	1	0	0	0	0	0	0	0	0	0	0	0
0	43	1	1	0	2.94	2.56	0	0	0	0	0	0	1	0	0	0	0	0	0	0	0	0	0	0
1	42	1	1	0	2.31	0.03	0	0	0	0	0	0	0	0	0	0	0	0	0	0	0	0	0	0
1	42	1	1	1	4.17	1	0	0	0	0	0	0	0	0	0	0	0	0	0	0	0	0	0	0
1	42	1	1	0	2.85	3.44	0	0	0	0	0	0	0	0	0	0	0	0	0	0	0	0	0	0
1	42	1	1	0	2.75528	1.6	0	0	0	0	0	0	0	0	0	0	0	0	0	0	0	0	0	1
1	42	1	1	0	2.22	1	0	0	0	0	0	0	0	0	0	0	0	0	0	0	0	0	0	0
1	42	1	1	1	2	1	0	0	0	0	0	0	0	0	0	0	0	0	0	0	0	0	0	1
1	42	1	1	0	0.61	0.82	0	0	0	0	0	0	0	0	0	0	0	0	0	0	0	0	0	1
1	42	1	1	0	0.5	1	0	0	0	0	0	0	0	0	0	0	1	0	0	0	0	0	0	0
1	42	1	1	0	0.29	2.87583	0	0	0	0	0	0	0	0	0	0	0	0	0	0	0	0	0	1
1	42	1	1	1	0.281389	1.37056	0	0	0	0	0	0	0	0	0	0	0	0	0	0	0	0	0	1
1	42	1	1	1	0.21	0.81	0	0	0	0	0	0	0	0	0	0	0	0	0	0	0	0	0	1
0	42	1	1	0	9.4025	1.70083	0	0	0	0	0	0	0	0	0	0	0	0	0	0	0	0	0	0
1	41	1	1	1	2	1	0	0	0	0	0	0	0	0	0	0	0	0	0	0	0	0	0	0
1	41	1	1	1	1.99	2.1	0	0	0	0	0	0	0	0	0	0	0	0	0	0	0	0	0	0
1	41	1	1	0	1.82	1.41	0	0	0	0	0	0	0	0	0	0	0	0	0	0	0	0	0	0
1	41	1	1	1	1.63	1.33	0	0	0	0	0	0	0	0	0	0	0	0	0	0	0	1	0	0
1	41	1	1	1	1.38	0.02	0	0	0	0	0	0	0	0	0	0	0	0	0	0	0	0	0	1
1	41	1	1	1	1.24	1	0	0	0	0	0	0	1	0	0	0	0	0	0	0	0	0	0	0
1	41	1	1	0	0.585	1.22556	0	0	0	0	0	0	0	0	0	0	0	0	0	0	0	0	0	1
1	41	1	1	1	0.38	1	0	0	0	0	0	0	0	0	0	0	0	0	0	0	0	0	0	1
1	41	1	1	0	0.351389	1.0675	0	0	0	0	0	0	0	0	0	0	0	0	0	0	0	0	0	1
1	41	1	1	1	0.32	1	0	0	0	0	0	0	0	0	0	0	0	0	0	0	0	0	0	1
1	41	1	1	1	0.15	1.63	0	0	0	0	0	0	0	0	0	0	0	0	0	0	0	0	0	1
0	41	1	1	1	2.31	0.79	0	0	0	0	0	0	0	0	0	0	0	1	0	0	0	0	0	0
0	41	1	1	1	2	1	0	0	0	0	0	0	0	0	0	0	0	0	0	0	0	0	1	0
0	41	1	1	1	1.16056	1.16889	0	0	0	0	0	0	1	0	0	0	0	0	0	0	0	0	0	0
1	40	1	1	0	2.31	1.23917	0	0	0	0	0	0	0	0	0	0	0	0	0	0	0	0	0	0
1	40	1	1	1	1.52	3.09	0	0	0	0	0	0	0	0	0	0	1	0	0	0	0	0	0	0
1	40	1	1	1	1.51	0.87	0	0	0	0	0	0	0	0	0	0	1	0	0	0	0	0	0	0
1	40	1	1	1	0.93	1	0	0	0	0	0	0	0	0	0	0	0	0	0	0	0	0	0	1
1	40	1	1	1	0.77	0.97	0	0	0	0	0	0	0	0	0	0	0	0	0	0	0	0	1	0
1	40	1	1	0	0.202222	1.55028	0	0	0	0	0	0	0	0	0	0	0	0	0	0	0	0	0	1
1	39	1	1	0	2.31	1	0	0	0	0	0	0	0	0	0	0	0	0	0	0	0	0	0	1
1	39	1	1	0	1.16	0.62	0	0	0	0	0	0	0	0	0	0	0	0	0	0	0	0	0	0
1	39	1	1	0	0.998333	1.22833	0	0	0	0	0	0	0	0	0	0	0	0	0	0	0	0	0	1
1	39	1	1	1	0.62	0.05	0	0	0	0	0	0	0	0	0	0	0	0	0	0	0	0	0	0
1	39	1	1	0	0.56	0.84	0	0	0	0	0	0	0	0	0	0	0	0	0	0	0	0	0	1
1	39	1	1	0	0.43	1	0	0	0	0	0	0	0	0	0	0	0	0	0	0	0	0	0	1
1	38	1	1	0	2.31	1.12361	0	0	0	0	0	0	0	0	0	0	0	0	0	0	0	0	0	0
1	38	1	1	1	1.55	1.75	0	0	0	0	0	0	0	0	0	0	0	0	0	0	0	0	0	0
1	38	1	1	0	1.44	1	0	0	0	0	0	0	0	0	0	0	0	0	0	0	0	0	0	1
1	38	1	1	1	1.02	1	0	0	0	0	0	0	0	0	0	0	0	0	0	0	0	0	0	1
1	38	1	1	0	0.93	1	0	0	0	0	0	0	0	0	0	0	0	0	0	0	0	0	0	1
1	38	1	1	1	0.69	0.91	0	0	0	0	0	0	0	0	0	0	0	0	0	0	0	0	0	1
1	38	1	1	1	0.69	0.82	0	0	0	0	0	0	0	0	0	0	0	0	0	0	0	0	0	1
1	38	1	1	0	0.59	0.84	0	0	0	0	0	0	0	0	0	0	0	0	0	0	0	0	0	1
1	38	1	1	0	0.52	1.29	0	0	0	0	0	0	0	0	0	0	0	0	0	0	0	0	0	1
1	37	1	1	0	2.31	1	0	0	0	0	0	0	0	0	0	0	0	0	0	0	0	0	0	0
1	37	1	1	1	3.2675	1.79639	0	0	0	0	0	0	0	0	0	0	0	0	0	0	0	0	0	0
1	37	1	1	1	3	1	0	0	0	0	0	0	0	0	0	0	0	0	0	0	0	0	0	1
1	37	1	1	1	1.3	1.21	0	0	0	0	0	0	0	0	0	0	0	0	0	0	0	0	0	0
1	37	1	1	1	0.4	0.72	0	0	0	0	0	0	0	0	0	0	0	0	0	0	0	0	0	1
1	37	1	1	0	0.296111	1.55639	0	0	0	0	0	0	0	0	0	0	0	0	0	0	0	0	0	1
1	37	1	1	0	0.256944	1.61139	0	0	0	0	0	0	0	0	0	0	0	0	0	0	0	0	0	1
0	37	1	1	1	2	1	0	0	0	0	0	0	0	0	0	0	0	0	0	0	0	0	0	1
0	37	1	1	0	0.355833	0.898056	0	0	0	0	0	0	0	0	0	0	0	0	0	0	0	0	0	1
1	36	1	1	1	1.68	0.9	0	0	0	0	0	0	1	0	0	0	0	0	0	0	0	0	0	0
1	36	1	1	0	1.67	0.66	0	0	0	0	0	0	0	0	0	0	0	0	0	0	0	0	0	0
1	36	1	1	1	0.02	1	0	0	0	0	0	0	0	0	0	0	0	0	0	0	0	0	0	1
0	36	1	1	1	2.31	2.24	0	0	0	0	0	0	1	0	0	0	0	0	0	0	0	0	0	0
0	36	1	1	0	0.55	0.66	0	0	0	0	0	0	0	0	0	0	0	0	0	0	0	0	0	1
0	36	1	1	1	0.55	0.66	0	0	0	0	0	0	0	0	0	0	0	0	0	0	0	0	0	1
1	35	1	1	1	7.19083	1.21778	0	0	0	0	0	0	0	0	0	0	0	0	0	0	0	0	1	0
1	35	1	1	1	2.94	2.34	0	0	0	0	0	0	0	0	1	0	0	0	0	0	0	0	0	0
1	35	1	1	1	2	1	0	0	0	0	0	0	0	0	0	0	0	1	0	0	0	0	0	0
1	35	1	1	0	1.7	2.54	0	0	0	0	0	0	0	0	0	0	0	0	0	0	0	0	0	0
1	35	1	1	1	1.56	3.3	0	0	0	0	0	0	0	0	0	0	0	0	0	0	0	0	0	0
1	35	1	1	1	0.5	1	0	0	0	0	0	0	0	0	0	0	0	0	0	0	0	0	0	1
1	35	1	1	1	0.199722	2.33222	0	0	0	0	0	0	0	0	0	0	0	0	0	0	0	0	0	1
0	35	1	1	0	2.31	2.2	0	0	0	0	0	0	0	0	0	0	0	0	0	0	0	0	0	0
0	35	1	1	0	1.89222	0.608611	0	0	0	0	0	0	0	0	0	0	0	0	0	0	0	0	0	1
1	34	1	1	0	2.31	2.2	0	0	0	0	0	0	0	0	0	0	0	0	1	0	0	0	0	0
1	34	1	1	1	5.86306	2.10722	0	0	0	0	0	0	0	0	0	0	0	0	0	1	0	0	0	0
1	34	1	1	1	1.76	1.04	0	0	0	0	0	0	1	0	0	0	0	0	0	0	0	0	0	0
1	34	1	1	1	1.76	1.04	0	0	0	0	0	0	1	0	0	0	0	0	0	0	0	0	0	0
1	34	1	1	1	1.36	0.79	0	0	0	0	0	0	0	0	0	0	0	0	0	0	0	0	0	1
1	34	1	1	1	1	0.79	0	0	0	0	0	0	0	0	0	0	0	0	0	0	0	0	0	1
1	34	1	1	0	0.764444	1.2225	0	0	0	0	0	0	0	0	0	0	0	0	0	0	0	0	0	1
0	34	1	1	1	2.31	3.3375	0	0	0	0	0	0	0	0	0	0	0	0	0	0	0	0	0	0
1	33	1	1	1	1.64	6.7	0	0	0	0	0	0	0	0	0	0	0	0	0	0	0	0	0	0
1	33	1	1	0	0.618056	1.65056	0	0	0	0	0	0	0	0	0	0	0	0	0	0	0	0	0	1
1	33	1	1	1	0.52	1.04	0	0	0	0	0	0	0	0	0	0	0	0	0	0	0	0	0	1
1	33	1	1	1	0.36	1	0	0	0	0	0	0	0	0	0	0	0	0	0	0	0	0	0	1
1	33	1	1	0	0.2	1	0	0	0	0	0	0	0	0	0	0	0	0	0	0	0	0	0	1
1	33	1	1	0	0.2	1	0	0	0	0	0	0	0	0	0	0	0	0	0	0	0	0	0	1
1	32	1	1	1	2	1	0	0	0	0	0	0	1	0	0	0	0	0	0	0	0	0	0	0
1	32	1	1	0	1.52	6.27	0	0	0	0	0	0	0	0	0	0	0	0	0	0	0	0	0	0
1	32	1	1	1	1.13	0.42	0	0	0	0	0	0	0	0	0	0	0	0	0	0	0	0	0	0
1	32	1	1	0	0.58	1	0	0	0	0	0	0	0	0	0	0	0	0	0	0	0	0	0	1
0	32	1	1	0	1.15	1	0	0	0	0	0	0	0	0	0	0	0	0	0	0	0	0	0	0
0	32	1	1	1	0.33	0.82	0	0	0	0	0	0	0	0	0	0	0	0	0	0	0	0	0	1
1	31	1	1	1	2.61	3.34	0	0	0	0	0	0	0	0	0	0	0	1	0	0	0	0	0	0
1	31	1	1	1	0.13	1.84	0	0	0	0	0	0	0	0	0	0	0	0	0	0	0	0	0	1
1	31	1	1	1	0.13	0.76	0	0	0	0	0	0	0	0	0	0	0	0	0	0	0	0	0	1
0	31	1	1	0	9.03167	2.03083	0	0	0	0	0	0	0	1	0	0	0	0	0	0	0	0	0	0
0	31	1	1	0	1.15	0.63	0	0	0	0	0	0	0	0	0	0	0	0	0	0	0	0	0	0
0	31	1	1	1	0.37	1.32	0	0	0	0	0	0	0	0	0	0	0	0	0	0	0	0	0	1
0	31	1	1	1	0.37	0.96	0	0	0	0	0	0	0	0	0	0	0	0	0	0	0	0	0	1
1	30	1	1	1	2.31	1.4	0	0	0	0	0	0	0	0	0	0	0	0	1	0	0	0	0	0
1	30	1	1	0	3.44694	2.12722	0	0	0	0	0	0	0	0	0	0	0	0	0	0	1	0	0	0
1	30	1	1	0	2	4.06	0	0	0	0	0	0	0	0	0	0	0	0	0	0	0	0	0	0
1	30	1	1	1	1.35	3.04	0	0	0	0	0	0	0	0	0	0	0	0	0	0	0	0	0	0
1	30	1	1	0	0.46	1.11	0	0	0	0	0	0	0	0	0	0	0	0	0	0	0	0	0	1
1	30	1	1	1	0.44	0.79	0	0	0	0	0	0	0	0	0	0	0	0	0	0	0	0	0	1
1	30	1	1	0	0.31	0.84	0	0	0	0	0	0	0	0	0	0	0	0	0	0	0	0	0	1
1	30	1	1	1	0.26	0.91	0	0	0	0	0	0	0	0	0	0	0	0	0	0	0	0	0	1
1	30	1	1	1	0.03	0.45	0	0	0	0	0	0	0	0	0	0	0	0	0	0	0	0	0	1
0	30	1	1	0	2.31	0.971667	0	0	0	0	0	0	0	0	0	0	0	0	0	0	0	0	0	0
0	30	1	1	1	2.31	0.97	0	0	0	0	0	0	0	0	0	0	0	0	0	0	0	0	1	0
0	30	1	1	0	11.1203	2.00306	0	0	0	0	0	0	1	0	0	0	0	0	0	0	0	0	0	0
0	30	1	1	1	0.36	1.6	0	0	0	0	0	0	0	0	0	0	0	0	0	0	0	0	0	1
1	29	1	1	0	4.93889	2.47583	0	0	0	0	0	0	0	0	0	0	0	0	0	0	0	0	0	0
1	29	1	1	0	4.37861	4	0	0	0	0	0	0	0	0	0	0	0	0	0	0	0	0	1	0
1	29	1	1	1	2	1	0	0	0	0	0	0	0	0	0	0	0	0	0	0	0	0	0	1
0	29	1	1	1	2.31	4	0	0	0	0	0	0	0	0	0	0	0	0	0	0	0	0	0	1
0	29	1	1	1	2.78	1.02	0	0	0	0	0	0	0	0	0	0	0	0	0	0	0	0	0	0
0	29	1	1	1	2.64	1.56	0	0	0	0	1	0	0	0	0	0	0	0	0	0	0	0	0	0
0	29	1	1	1	2.64	1.35	0	0	0	0	1	0	0	0	0	0	0	0	0	0	0	0	0	0
0	29	1	1	1	1.8	3.32	0	0	0	0	0	0	1	0	0	0	0	0	0	0	0	0	0	0
0	29	1	1	1	0.940278	0.629722	0	0	0	0	0	0	0	0	0	0	0	0	0	0	1	0	0	0
0	29	1	1	0	0.564722	1.96083	0	0	0	0	0	0	0	0	0	0	0	0	0	0	0	0	0	1
1	28	1	1	0	1.21	1.31	0	0	0	0	0	0	0	0	0	0	0	0	0	0	0	0	0	0
1	28	1	1	0	1.13	0.64	0	0	0	0	0	0	0	0	0	0	0	0	0	0	0	0	0	0
1	27	1	1	1	2	1	0	0	0	0	0	0	0	0	0	0	0	0	0	0	0	0	0	0
1	27	1	1	0	1.97	1.02	0	0	0	0	0	0	0	0	0	0	0	0	0	0	0	0	0	0
1	27	1	1	1	1.23	1.12	0	0	0	0	0	0	0	1	0	0	0	0	0	0	0	0	0	0
1	27	1	1	0	1.11861	1.37222	0	0	0	0	0	0	0	0	0	0	0	0	0	0	0	0	0	1
0	27	1	1	0	1.53	3.17	0	0	0	0	0	0	0	0	0	0	0	0	0	0	0	0	0	0
1	26	1	1	0	1.95556	0.967222	0	0	0	0	0	0	0	0	0	0	0	1	0	0	0	0	0	0
1	26	1	1	1	1.58	1	0	0	0	0	0	0	1	0	0	0	0	0	0	0	0	0	0	0
1	26	1	1	1	0.495556	1.21	0	0	0	0	0	0	0	0	0	0	0	0	0	0	0	0	0	1
0	26	1	1	1	2	1	0	0	0	0	0	0	0	0	0	0	0	0	0	0	0	0	0	1
0	26	1	1	1	1.51	1.2	0	0	0	0	0	0	0	0	0	0	0	0	0	0	0	0	0	0
1	25	1	1	0	2.31	2.38194	0	0	0	0	0	0	0	0	0	0	0	0	0	0	0	0	0	0
1	25	1	1	0	1.77722	5.09167	0	0	0	0	0	0	0	0	0	0	0	0	0	0	0	0	0	0
1	25	1	1	0	0.41	0.82	0	0	0	0	0	0	0	0	0	0	0	0	0	0	0	0	0	1
0	25	1	1	0	7.21389	1.51472	0	0	0	0	0	0	0	0	0	0	0	0	1	0	0	0	0	0
0	25	1	1	0	3.26	0.96	0	0	0	0	0	0	0	1	0	0	0	0	0	0	0	0	0	0
0	25	1	1	0	3.23	1.13	0	0	0	0	0	0	0	1	0	0	0	0	0	0	0	0	0	0
0	24	1	1	1	2.31	2.61	0	0	0	0	0	0	1	0	0	0	0	0	0	0	0	0	0	0
1	23	1	1	0	1.25	6.41	0	0	0	0	0	0	0	0	0	0	0	0	0	0	0	0	0	0
1	23	1	1	0	1.15	6.6	0	0	0	0	0	0	0	0	0	0	0	0	0	0	0	0	0	0
0	23	1	1	0	0.35	0.92	0	0	0	0	0	0	0	0	0	0	0	0	0	0	0	0	0	1
1	22	1	1	1	2.38	1.54	0	0	0	0	0	0	0	0	0	0	0	1	0	0	0	0	0	0
1	22	1	1	0	1.31	4.85	0	0	0	0	0	0	0	0	0	0	0	0	0	0	0	0	0	0
1	21	1	1	1	2.31	4.62	0	0	0	0	0	0	0	0	0	0	0	0	0	0	0	0	1	0
1	21	1	1	1	2.11	0.7	0	0	0	0	0	0	0	0	0	0	0	0	0	0	0	0	0	0
1	21	1	1	0	1.85	1.04	0	0	0	0	0	0	0	0	0	0	0	0	0	0	0	0	0	0
0	21	1	1	0	1.05	0.45	0	0	0	0	0	0	0	0	0	0	0	0	0	0	0	0	0	0
1	20	1	1	1	0.01	2.01	0	0	0	0	0	0	0	1	0	0	0	0	0	0	0	0	0	0
0	20	1	1	1	2.31	1.79	0	0	0	0	0	0	1	0	0	0	0	0	0	0	0	0	0	0
0	20	1	1	0	1.04	1.31	0	0	0	0	0	1	0	0	0	0	0	0	0	0	0	0	0	0
1	16	1	1	0	0.85	1	0	0	0	0	0	0	0	0	0	0	0	0	0	0	0	0	0	1
1	9	1	1	0	2.31	1.08361	0	0	0	0	0	0	0	0	0	0	0	0	1	0	0	0	0	0
0	8	1	1	1	1.32	1.14	0	0	0	0	0	0	0	0	0	0	0	0	0	0	0	0	0	0
1	6	1	1	0	0.52	0.76	0	0	0	0	0	0	0	0	0	0	0	0	0	0	0	0	0	1
1	6	1	1	0	0.52	0.72	0	0	0	0	0	0	0	0	0	0	0	0	0	0	0	0	0	1
0	6	1	1	0	0.44	0.65	0	0	0	0	0	0	0	0	0	0	0	0	0	0	0	0	0	1
1	4	1	1	0	0.43	0.56	0	0	1	0	0	0	0	0	0	0	0	0	0	0	0	0	0	0
1	0	1	1	1	5.9475	4.715	0	0	0	0	0	0	0	0	0	0	0	0	0	0	0	0	0	0
1	0	1	1	0	3.05	1.71	0	0	0	0	0	0	0	0	0	0	0	0	1	0	0	0	0	0
1	0	1	1	0	2.34	0.67	0	0	1	0	0	0	0	0	0	0	0	0	0	0	0	0	0	0
1	0	1	1	1	2	1	0	1	0	0	0	0	0	0	0	0	0	0	0	0	0	0	0	0
1	0	1	1	1	2	1	0	0	1	0	0	0	0	0	0	0	0	0	0	0	0	0	0	0
1	0	1	1	1	2	1	0	0	1	0	0	0	0	0	0	0	0	0	0	0	0	0	0	0
1	0	1	1	1	2	1	0	0	0	0	0	0	0	0	0	0	0	0	0	0	0	0	0	0
1	0	1	1	1	1.65	1.32	0	1	0	0	0	0	0	0	0	0	0	0	0	0	0	0	0	0
1	0	1	1	0	1.61389	0.916111	0	1	0	0	0	0	0	0	0	0	0	0	0	0	0	0	0	0
1	0	1	1	0	1.54	7.53	0	0	0	0	0	0	0	0	0	0	0	0	0	0	0	0	0	0
1	0	1	1	1	1.44	2.69	0	1	0	0	0	0	0	0	0	0	0	0	0	0	0	0	0	0
1	0	1	1	1	1.43	0.66	0	1	0	0	0	0	0	0	0	0	0	0	0	0	0	0	0	0
1	0	1	1	1	1.37	1.21	0	0	0	0	0	0	0	0	0	0	0	0	0	0	0	0	0	0
1	0	1	1	0	1.37	0.71	0	0	0	0	0	0	0	0	0	0	0	0	0	0	0	0	0	0
1	0	1	1	1	1.36972	3.33222	0	1	0	0	0	0	0	0	0	0	0	0	0	0	0	0	0	0
1	0	1	1	1	1.32	2.28	0	1	0	0	0	0	0	0	0	0	0	0	0	0	0	0	0	0
1	0	1	1	1	1.28	0.82	0	1	0	0	0	0	0	0	0	0	0	0	0	0	0	0	0	0
1	0	1	1	0	1.26	4.89	0	0	0	0	0	0	0	0	0	0	0	0	0	0	0	0	0	0
1	0	1	1	1	1.26	0.61	0	1	0	0	0	0	0	0	0	0	0	0	0	0	0	0	0	0
1	0	1	1	1	1.13	2.32	0	1	0	0	0	0	0	0	0	0	0	0	0	0	0	0	0	0
1	0	1	1	0	0.83	1	0	0	1	0	0	0	0	0	0	0	0	0	0	0	0	0	0	0
1	0	1	1	1	0.78	1.34	0	1	0	0	0	0	0	0	0	0	0	0	0	0	0	0	0	0
1	0	1	1	0	0.66	0.48	0	0	1	0	0	0	0	0	0	0	0	0	0	0	0	0	0	0
1	0	1	1	0	0.648889	1.77306	0	1	0	0	0	0	0	0	0	0	0	0	0	0	0	0	0	0
1	0	1	1	1	0.64	0.86	0	0	1	0	0	0	0	0	0	0	0	0	0	0	0	0	0	0
0	0	1	1	0	2.89	1	0	0	1	0	0	0	0	0	0	0	0	0	0	0	0	0	0	0
0	0	1	1	1	2.46806	1.39778	0	1	0	0	0	0	0	0	0	0	0	0	0	0	0	0	0	0
0	0	1	1	1	2	1	0	0	1	0	0	0	0	0	0	0	0	0	0	0	0	0	0	0
0	0	1	1	0	1.82	2.3	0	1	0	0	0	0	0	0	0	0	0	0	0	0	0	0	0	0
0	0	1	1	1	1.74	1.62	0	1	0	0	0	0	0	0	0	0	0	0	0	0	0	0	0	0
0	0	1	1	1	1.41	2.41	0	0	1	0	0	0	0	0	0	0	0	0	0	0	0	0	0	0
0	0	1	1	1	1.29	1.83	0	1	0	0	0	0	0	0	0	0	0	0	0	0	0	0	0	0
0	0	1	1	1	1.19	1.04	0	1	0	0	0	0	0	0	0	0	0	0	0	0	0	0	0	0
0	0	1	1	0	1.17333	1.62944	0	1	0	0	0	0	0	0	0	0	0	0	0	0	0	0	0	0
0	0	1	1	1	1.16	1.2	0	1	0	0	0	0	0	0	0	0	0	0	0	0	0	0	0	0
0	0	1	1	0	1.14278	2.66111	0	1	0	0	0	0	0	0	0	0	0	0	0	0	0	0	0	0
0	0	1	1	1	0.889722	1.68278	0	1	0	0	0	0	0	0	0	0	0	0	0	0	0	0	0	0
0	0	1	1	1	0.85	0.04	0	0	0	0	0	0	0	0	0	0	0	0	0	0	1	0	0	0
1	90	0	1	0	4.58	1	1	0	0	0	0	0	0	0	0	0	0	0	0	0	0	0	0	0
0	89	0	1	0	0.43	0.65	1	0	0	0	0	0	0	0	0	0	0	0	0	0	0	0	0	0
0	87	0	1	0	2.31	1.86	1	0	0	0	0	0	0	0	0	0	0	0	0	0	0	0	0	0
0	87	0	1	0	2.31	2.38	1	0	0	0	0	0	0	0	0	0	0	0	0	0	0	0	0	0
0	87	0	1	0	2.31	1.97	1	0	0	0	0	0	0	0	0	0	0	0	0	0	0	0	0	0
0	87	0	1	0	2	1	1	0	0	0	0	0	0	0	0	0	0	0	0	0	0	0	0	0
0	87	0	1	0	0.25	1.21	1	0	0	0	0	0	0	0	0	0	0	0	0	0	0	0	0	0
1	84	0	1	0	2.31	2.53944	1	0	0	0	0	0	0	0	0	0	0	0	0	0	0	0	0	0
0	84	0	1	0	2.31	1.07	1	0	0	0	0	0	0	0	0	0	0	0	0	0	0	0	0	0
0	84	0	1	0	2	1	1	0	0	0	0	0	0	0	0	0	0	0	0	0	0	0	0	0
1	83	0	1	0	0.43	0.8	1	0	0	0	0	0	0	0	0	0	0	0	0	0	0	0	0	0
1	83	0	1	0	0.28	0.65	1	0	0	0	0	0	0	0	0	0	0	0	0	0	0	0	0	0
0	83	0	1	0	2.31	3.53	1	0	0	0	0	0	0	0	0	0	0	0	0	0	0	0	0	0
1	82	0	1	0	2.31	1.3	1	0	0	0	0	0	0	0	0	0	0	0	0	0	0	0	0	0
1	82	0	1	0	0.86	0.91	1	0	0	0	0	0	0	0	0	0	0	0	0	0	0	0	0	0
0	80	0	1	0	2.31	1.98	1	0	0	0	0	0	0	0	0	0	0	0	0	0	0	0	0	0
1	79	0	1	0	0.22	1	1	0	0	0	0	0	0	0	0	0	0	0	0	0	0	0	0	0
1	78	0	1	0	2.31	1.15	1	0	0	0	0	0	0	0	0	0	0	0	0	0	0	0	0	0
1	78	0	1	0	2.31	1.81	1	0	0	0	0	0	0	0	0	0	0	0	0	0	0	0	0	0
1	78	0	1	0	2.31	0.29	1	0	0	0	0	0	0	0	0	0	0	0	0	0	0	0	0	0
1	78	0	1	1	0.82	0	1	0	0	0	0	0	0	0	0	0	0	0	0	0	0	0	0	0
1	77	0	1	0	2.31	0.71	1	0	0	0	0	0	0	0	0	0	0	0	0	0	0	0	0	0
1	77	0	1	0	0.267222	2.86889	1	0	0	0	0	0	0	0	0	0	0	0	0	0	0	0	0	0
1	77	0	1	0	0.266389	1.71667	1	0	0	0	0	0	0	0	0	0	0	0	0	0	0	0	0	0
1	76	0	1	0	1.01	1.25	1	0	0	0	0	0	0	0	0	0	0	0	0	0	0	0	0	0
0	76	0	1	0	2.31	0.89	1	0	0	0	0	0	0	0	0	0	0	0	0	0	0	0	0	0
0	76	0	1	0	0.37	1.38	1	0	0	0	0	0	0	0	0	0	0	0	0	0	0	0	0	0
1	75	0	1	0	2.31	2.73	1	0	0	0	0	0	0	0	0	0	0	0	0	0	0	0	0	0
1	75	0	1	1	2.24	2.59	1	0	0	0	0	0	0	0	0	0	0	0	0	0	0	0	0	0
1	74	0	1	0	2.31	0.92	1	0	0	0	0	0	0	0	0	0	0	0	0	0	0	0	0	0
1	74	0	1	0	8.18	1	1	0	0	0	0	0	0	0	0	0	0	0	0	0	0	0	0	0
1	74	0	1	0	0.41	1.22	1	0	0	0	0	0	0	0	0	0	0	0	0	0	0	0	0	0
0	74	0	1	0	2.31	1.61	1	0	0	0	0	0	0	0	0	0	0	0	0	0	0	0	0	0
0	74	0	1	0	2.31	2.29	1	0	0	0	0	0	0	0	0	0	0	0	0	0	0	0	0	0
0	74	0	1	0	2.31	3.35	1	0	0	0	0	0	0	0	0	0	0	0	0	0	0	0	0	0
1	73	0	1	0	1.17	0.68	1	0	0	0	0	0	0	0	0	0	0	0	0	0	0	0	0	0
0	73	0	1	0	3.55	1.01	1	0	0	0	0	0	0	0	0	0	0	0	0	0	0	0	0	0
1	72	0	1	0	2.35	1	1	0	0	0	0	0	0	0	0	0	0	0	0	0	0	0	0	0
1	72	0	1	0	1.23	1	1	0	0	0	0	0	0	0	0	0	0	0	0	0	0	0	0	0
1	71	0	1	0	2.31	1.02	1	0	0	0	0	0	0	0	0	0	0	0	0	0	0	0	0	0
1	71	0	1	0	2	1	1	0	0	0	0	0	0	0	0	0	0	0	0	0	0	0	0	0
1	71	0	1	0	1.77	0	1	0	0	0	0	0	0	0	0	0	0	0	0	0	0	0	0	0
1	71	0	1	0	1.05	0.01	1	0	0	0	0	0	0	0	0	0	0	0	0	0	0	0	0	0
1	70	0	1	0	2.31	1.86	1	0	0	0	0	0	0	0	0	0	0	0	0	0	0	0	0	0
1	70	0	1	0	9	1	1	0	0	0	0	0	0	0	0	0	0	0	0	0	0	0	0	0
1	70	0	1	0	4.24	1	1	0	0	0	0	0	0	0	0	0	0	0	0	0	0	0	0	0
1	70	0	1	0	0.35	1.06	1	0	0	0	0	0	0	0	0	0	0	0	0	0	0	0	0	0
1	70	0	1	0	0.34	1.44	1	0	0	0	0	0	0	0	0	0	0	0	0	0	0	0	0	0
0	69	0	1	0	2.31	2.99639	1	0	0	0	0	0	0	0	0	0	0	0	0	0	0	0	0	0
0	69	0	1	0	1.39	0.58	1	0	0	0	0	0	0	0	0	0	0	0	0	0	0	0	0	0
1	68	0	1	0	2.31	4.49	1	0	0	0	0	0	0	0	0	0	0	0	0	0	0	0	0	0
1	68	0	1	0	2.31	2.64	1	0	0	0	0	0	0	0	0	0	0	0	0	0	0	0	0	0
1	68	0	1	0	2.31	0.65	1	0	0	0	0	0	0	0	0	0	0	0	0	0	0	0	0	0
1	68	0	1	0	8.68	3.03	1	0	0	0	0	0	0	0	0	0	0	0	0	0	0	0	0	0
0	68	0	1	0	0.13	0.64	1	0	0	0	0	0	0	0	0	0	0	0	0	0	0	0	0	0
1	67	0	1	0	2.31	2.05417	1	0	0	0	0	0	0	0	0	0	0	0	0	0	0	0	0	0
1	67	0	1	0	0.58	0.83	1	0	0	0	0	0	0	0	0	0	0	0	0	0	0	0	0	0
1	67	0	1	0	0.37	0.99	1	0	0	0	0	0	0	0	0	0	0	0	0	0	0	0	0	0
1	67	0	1	0	0.27	0.74	1	0	0	0	0	0	0	0	0	0	0	0	0	0	0	0	0	0
0	67	0	1	0	2.31	1	1	0	0	0	0	0	0	0	0	0	0	0	0	0	0	0	0	0
0	67	0	1	0	2.31	2.3	1	0	0	0	0	0	0	0	0	0	0	0	0	0	0	0	0	0
0	67	0	1	0	2.31	1.88	1	0	0	0	0	0	0	0	0	0	0	0	0	0	0	0	0	0
0	67	0	1	0	0.2	0.95	1	0	0	0	0	0	0	0	0	0	0	0	0	0	0	0	0	0
0	67	0	1	0	0.19	0.5	1	0	0	0	0	0	0	0	0	0	0	0	0	0	0	0	0	0
1	66	0	1	0	2.31	1.35	1	0	0	0	0	0	0	0	0	0	0	0	0	0	0	0	0	0
1	66	0	1	0	2.31	1.96	1	0	0	0	0	0	0	0	0	0	0	0	0	0	0	0	0	0
1	66	0	1	1	2.31	2.2	1	0	0	0	0	0	0	0	0	0	0	0	0	0	0	0	0	0
0	66	0	1	0	2.31	2.96	1	0	0	0	0	0	0	0	0	0	0	0	0	0	0	0	0	0
0	66	0	1	0	2.31	2.34	1	0	0	0	0	0	0	0	0	0	0	0	0	0	0	0	0	0
0	66	0	1	0	8.99	2.26	1	0	0	0	0	0	0	0	0	0	0	0	0	0	0	0	0	0
0	66	0	1	0	4.41	0	1	0	0	0	0	0	0	0	0	0	0	0	0	0	0	0	0	0
0	66	0	1	1	0.71	1	1	0	0	0	0	0	0	0	0	0	0	0	0	0	0	0	0	0
0	66	0	1	1	0.58	1	1	0	0	0	0	0	0	0	0	0	0	0	0	0	0	0	0	0
0	66	0	1	1	0.16	1.27	1	0	0	0	0	0	0	0	0	0	0	0	0	0	0	0	0	0
1	65	0	1	0	2.31	5.59	1	0	0	0	0	0	0	0	0	0	0	0	0	0	0	0	0	0
1	65	0	1	0	10.53	1	1	0	0	0	0	0	0	0	0	0	0	0	0	0	0	0	0	0
1	65	0	1	0	1.08	0.69	1	0	0	0	0	0	0	0	0	0	0	0	0	0	0	0	0	0
1	65	0	1	0	0.54	0.57	1	0	0	0	0	0	0	0	0	0	0	0	0	0	0	0	0	0
1	65	0	1	0	0.42	1.04	1	0	0	0	0	0	0	0	0	0	0	0	0	0	0	0	0	0
0	65	0	1	1	2.31	1.53	1	0	0	0	0	0	0	0	0	0	0	0	0	0	0	0	0	0
0	65	0	1	0	2	1	1	0	0	0	0	0	0	0	0	0	0	0	0	0	0	0	0	0
1	64	0	1	0	2.31	1.35	1	0	0	0	0	0	0	0	0	0	0	0	0	0	0	0	0	0
1	64	0	1	0	2.9	0.01	1	0	0	0	0	0	0	0	0	0	0	0	0	0	0	0	0	0
1	64	0	1	0	0.12	1.37	1	0	0	0	0	0	0	0	0	0	0	0	0	0	0	0	0	0
0	64	0	1	0	2.31	1.31556	1	0	0	0	0	0	0	0	0	0	0	0	0	0	0	0	0	0
0	64	0	1	1	2.31	1	1	0	0	0	0	0	0	0	0	0	0	0	0	0	0	0	0	0
0	64	0	1	0	2.31	1.49	1	0	0	0	0	0	0	0	0	0	0	0	0	0	0	0	0	0
1	63	0	1	0	2.31	0.63	1	0	0	0	0	0	0	0	0	0	0	0	0	0	0	0	0	0
1	63	0	1	0	2.31	1.95	1	0	0	0	0	0	0	0	0	0	0	0	0	0	0	0	0	0
1	63	0	1	0	2.31	4.73	1	0	0	0	0	0	0	0	0	0	0	0	0	0	0	0	0	0
1	63	0	1	0	2.31	1.82	1	0	0	0	0	0	0	0	0	0	0	0	0	0	0	0	0	0
1	63	0	1	0	0.56	2.33	1	0	0	0	0	0	0	0	0	0	0	0	0	0	0	0	0	0
0	63	0	1	0	2.31	1.85	1	0	0	0	0	0	0	0	0	0	0	0	0	0	0	0	0	0
0	63	0	1	0	2.31	2.27	1	0	0	0	0	0	0	0	0	0	0	0	0	0	0	0	0	0
0	63	0	1	0	0.38	0.55	1	0	0	0	0	0	0	0	0	0	0	0	0	0	0	0	0	0
1	62	0	1	0	2.31	2.08	1	0	0	0	0	0	0	0	0	0	0	0	0	0	0	0	0	0
1	62	0	1	0	2.31	4.26	1	0	0	0	0	0	0	0	0	0	0	0	0	0	0	0	0	0
1	62	0	1	0	0.36	0.65	1	0	0	0	0	0	0	0	0	0	0	0	0	0	0	0	0	0
1	62	0	1	0	0.192222	1.0475	1	0	0	0	0	0	0	0	0	0	0	0	0	0	0	0	0	0
1	61	0	1	0	2.31	1.26	1	0	0	0	0	0	0	0	0	0	0	0	0	0	0	0	0	0
0	61	0	1	0	0.8	0.99	1	0	0	0	0	0	0	0	0	0	0	0	0	0	0	0	0	0
0	60	0	1	0	2.31	1	1	0	0	0	0	0	0	0	0	0	0	0	0	0	0	0	0	0
0	60	0	1	0	2.31	2.35	1	0	0	0	0	0	0	0	0	0	0	0	0	0	0	0	0	0
0	59	0	1	0	0.18	1	1	0	0	0	0	0	0	0	0	0	0	0	0	0	0	0	0	0
1	58	0	1	0	2.31	0.92	1	0	0	0	0	0	0	0	0	0	0	0	0	0	0	0	0	0
1	58	0	1	0	2.31	1.44	1	0	0	0	0	0	0	0	0	0	0	0	0	0	0	0	0	0
1	57	0	1	0	2.31	1.89	1	0	0	0	0	0	0	0	0	0	0	0	0	0	0	0	0	0
1	57	0	1	0	2.31	5.81	1	0	0	0	0	0	0	0	0	0	0	0	0	0	0	0	0	0
1	57	0	1	0	2.31	2.76	1	0	0	0	0	0	0	0	0	0	0	0	0	0	0	0	0	0
1	57	0	1	0	5.41	0.66	1	0	0	0	0	0	0	0	0	0	0	0	0	0	0	0	0	0
1	57	0	1	0	2	1	1	0	0	0	0	0	0	0	0	0	0	0	0	0	0	0	0	0
0	57	0	1	0	2.31	1.73	1	0	0	0	0	0	0	0	0	0	0	0	0	0	0	0	0	0
1	55	0	1	0	2.31	1	1	0	0	0	0	0	0	0	0	0	0	0	0	0	0	0	0	0
1	55	0	1	0	0.67	0.53	1	0	0	0	0	0	0	0	0	0	0	0	0	0	0	0	0	0
1	55	0	1	1	0.57	0.89	1	0	0	0	0	0	0	0	0	0	0	0	0	0	0	0	0	0
0	55	0	1	0	0.11	0.76	1	0	0	0	0	0	0	0	0	0	0	0	0	0	0	0	0	0
1	54	0	1	0	2.31	1	1	0	0	0	0	0	0	0	0	0	0	0	0	0	0	0	0	0
0	54	0	1	0	2.3	1	1	0	0	0	0	0	0	0	0	0	0	0	0	0	0	0	0	0
1	53	0	1	0	0.89	4.32	1	0	0	0	0	0	0	0	0	0	0	0	0	0	0	0	0	0
1	53	0	1	0	0.59	0.72	1	0	0	0	0	0	0	0	0	0	0	0	0	0	0	0	0	0
1	53	0	1	0	0.312778	1.46222	1	0	0	0	0	0	0	0	0	0	0	0	0	0	0	0	0	0
0	53	0	1	0	0.71	0.01	1	0	0	0	0	0	0	0	0	0	0	0	0	0	0	0	0	0
0	53	0	1	0	0.55	0.8	1	0	0	0	0	0	0	0	0	0	0	0	0	0	0	0	0	0
1	52	0	1	0	2.31	1.47	1	0	0	0	0	0	0	0	0	0	0	0	0	0	0	0	0	0
1	51	0	1	0	10.78	1.42	1	0	0	0	0	0	0	0	0	0	0	0	0	0	0	0	0	0
1	51	0	1	0	1.25	1	1	0	0	0	0	0	0	0	0	0	0	0	0	0	0	0	0	0
0	51	0	1	0	2.31	1.57	1	0	0	0	0	0	0	0	0	0	0	0	0	0	0	0	0	0
0	51	0	1	0	0.3	0.92	1	0	0	0	0	0	0	0	0	0	0	0	0	0	0	0	0	0
1	50	0	1	0	9.42	1.96	1	0	0	0	0	0	0	0	0	0	0	0	0	0	0	0	0	0
1	50	0	1	0	1.13	1.61	1	0	0	0	0	0	0	0	0	0	0	0	0	0	0	0	0	0
0	50	0	1	1	3.63	0.54	1	0	0	0	0	0	0	0	0	0	0	0	0	0	0	0	0	0
0	50	0	1	0	2.83	1	1	0	0	0	0	0	0	0	0	0	0	0	0	0	0	0	0	0
0	50	0	1	0	2.23	1	1	0	0	0	0	0	0	0	0	0	0	0	0	0	0	0	0	0
1	49	0	1	0	2.31	2.63	1	0	0	0	0	0	0	0	0	0	0	0	0	0	0	0	0	0
1	48	0	1	0	7.01	2.79	1	0	0	0	0	0	0	0	0	0	0	0	0	0	0	0	0	0
1	48	0	1	0	2	1	1	0	0	0	0	0	0	0	0	0	0	0	0	0	0	0	0	0
1	48	0	1	0	0.38	1.09	1	0	0	0	0	0	0	0	0	0	0	0	0	0	0	0	0	0
1	47	0	1	0	0.72	0.69	1	0	0	0	0	0	0	0	0	0	0	0	0	0	0	0	0	0
0	47	0	1	0	2.31	1.56083	1	0	0	0	0	0	0	0	0	0	0	0	0	0	0	0	0	0
0	47	0	1	0	2.31	1.14	1	0	0	0	0	0	0	0	0	0	0	0	0	0	0	0	0	0
1	46	0	1	0	2.31	1.67	1	0	0	0	0	0	0	0	0	0	0	0	0	0	0	0	0	0
1	46	0	1	0	6.69	3.39	1	0	0	0	0	0	0	0	0	0	0	0	0	0	0	0	0	0
0	46	0	1	0	2.31	1.14778	1	0	0	0	0	0	0	0	0	0	0	0	0	0	0	0	0	0
0	46	0	1	0	6.36	4	1	0	0	0	0	0	0	0	0	0	0	0	0	0	0	0	0	0
0	46	0	1	0	2	1	1	0	0	0	0	0	0	0	0	0	0	0	0	0	0	0	0	0
0	46	0	1	0	0.23	0.87	1	0	0	0	0	0	0	0	0	0	0	0	0	0	0	0	0	0
1	45	0	1	0	2.31	2.65	1	0	0	0	0	0	0	0	0	0	0	0	0	0	0	0	0	0
1	45	0	1	0	2.31	2.04	1	0	0	0	0	0	0	0	0	0	0	0	0	0	0	0	0	0
1	44	0	1	0	2.31	1.51	1	0	0	0	0	0	0	0	0	0	0	0	0	0	0	0	0	0
1	44	0	1	0	9.09444	2.63278	1	0	0	0	0	0	0	0	0	0	0	0	0	0	0	0	0	0
1	44	0	1	0	5.81	1	1	0	0	0	0	0	0	0	0	0	0	0	0	0	0	0	0	0
1	44	0	1	1	2.97	0	1	0	0	0	0	0	0	0	0	0	0	0	0	0	0	0	0	0
1	44	0	1	0	0.465278	8.01083	1	0	0	0	0	0	0	0	0	0	0	0	0	0	0	0	0	0
0	44	0	1	0	3.34	0.02	1	0	0	0	0	0	0	0	0	0	0	0	0	0	0	0	0	0
1	43	0	1	0	0.61	0.87	1	0	0	0	0	0	0	0	0	0	0	0	0	0	0	0	0	0
0	43	0	1	0	2.31	1.88	1	0	0	0	0	0	0	0	0	0	0	0	0	0	0	0	0	0
1	42	0	1	0	2.31	1	1	0	0	0	0	0	0	0	0	0	0	0	0	0	0	0	0	0
1	42	0	1	0	2.31	1.06	1	0	0	0	0	0	0	0	0	0	0	0	0	0	0	0	0	0
1	42	0	1	0	2.31	1	1	0	0	0	0	0	0	0	0	0	0	0	0	0	0	0	0	0
1	42	0	1	0	2.31	3.42	1	0	0	0	0	0	0	0	0	0	0	0	0	0	0	0	0	0
1	42	0	1	0	4.2	0.04	1	0	0	0	0	0	0	0	0	0	0	0	0	0	0	0	0	0
1	41	0	1	0	2.31	2.71	1	0	0	0	0	0	0	0	0	0	0	0	0	0	0	0	0	0
1	41	0	1	0	2.31	1.68	1	0	0	0	0	0	0	0	0	0	0	0	0	0	0	0	0	0
1	41	0	1	0	1.42	1	1	0	0	0	0	0	0	0	0	0	0	0	0	0	0	0	0	0
1	41	0	1	0	0.76	0.84	1	0	0	0	0	0	0	0	0	0	0	0	0	0	0	0	0	0
0	41	0	1	0	2.31	1.93	1	0	0	0	0	0	0	0	0	0	0	0	0	0	0	0	0	0
0	41	0	1	0	9.63	1.69	1	0	0	0	0	0	0	0	0	0	0	0	0	0	0	0	0	0
0	41	0	1	0	2.3	1	1	0	0	0	0	0	0	0	0	0	0	0	0	0	0	0	0	0
0	41	0	1	0	1.59	0.7	1	0	0	0	0	0	0	0	0	0	0	0	0	0	0	0	0	0
0	41	0	1	0	0.68	3.56	1	0	0	0	0	0	0	0	0	0	0	0	0	0	0	0	0	0
0	40	0	1	0	2.31	2.18	1	0	0	0	0	0	0	0	0	0	0	0	0	0	0	0	0	0
1	39	0	1	0	2.31	1.64	1	0	0	0	0	0	0	0	0	0	0	0	0	0	0	0	0	0
1	39	0	1	0	0.99	1.86	1	0	0	0	0	0	0	0	0	0	0	0	0	0	0	0	0	0
1	39	0	1	0	0.73	1	1	0	0	0	0	0	0	0	0	0	0	0	0	0	0	0	0	0
0	39	0	1	0	1.86	6.45	1	0	0	0	0	0	0	0	0	0	0	0	0	0	0	0	0	0
1	38	0	1	0	1.21	4.56	1	0	0	0	0	0	0	0	0	0	0	0	0	0	0	0	0	0
1	38	0	1	0	0.83	1.68	1	0	0	0	0	0	0	0	0	0	0	0	0	0	0	0	0	0
1	37	0	1	0	2.31	1.11	1	0	0	0	0	0	0	0	0	0	0	0	0	0	0	0	0	0
0	37	0	1	0	2.31	2.79	1	0	0	0	0	0	0	0	0	0	0	0	0	0	0	0	0	0
0	37	0	1	0	0.74	0.72	1	0	0	0	0	0	0	0	0	0	0	0	0	0	0	0	0	0
1	36	0	1	0	2.31	2.09	1	0	0	0	0	0	0	0	0	0	0	0	0	0	0	0	0	0
0	36	0	1	0	2.31	1.53	1	0	0	0	0	0	0	0	0	0	0	0	0	0	0	0	0	0
0	35	0	1	0	0.1	2.78	1	0	0	0	0	0	0	0	0	0	0	0	0	0	0	0	0	0
0	34	0	1	0	2.31	0.59	1	0	0	0	0	0	0	0	0	0	0	0	0	0	0	0	0	0
0	34	0	1	0	2.31	1.62	1	0	0	0	0	0	0	0	0	0	0	0	0	0	0	0	0	0
1	32	0	1	1	3.45	2.25	1	0	0	0	0	0	0	0	0	0	0	0	0	0	0	0	0	0
1	30	0	1	0	8.08	1.78	1	0	0	0	0	0	0	0	0	0	0	0	0	0	0	0	0	0
0	27	0	1	0	0.38	1.54	1	0	0	0	0	0	0	0	0	0	0	0	0	0	0	0	0	0
1	26	0	1	1	3.5	0.03	1	0	0	0	0	0	0	0	0	0	0	0	0	0	0	0	0	0
1	22	0	1	0	0.25	0.76	1	0	0	0	0	0	0	0	0	0	0	0	0	0	0	0	0	0
1	18	0	1	0	2.31	2.89	1	0	0	0	0	0	0	0	0	0	0	0	0	0	0	0	0	0
1	14	0	1	0	0.57	0.93	1	0	0	0	0	0	0	0	0	0	0	0	0	0	0	0	0	0
0	100	0	1	0	2.04	0.71	0	0	0	0	0	0	0	0	0	0	0	0	0	0	0	0	0	0
1	98	0	1	0	1.39	1	0	0	0	0	0	0	0	0	0	0	0	0	0	0	0	0	0	0
0	98	0	1	0	6.4	1.33	0	0	0	1	0	0	0	0	0	0	0	0	0	0	0	0	0	0
0	98	0	1	0	3.41	0.02	0	0	0	0	0	0	0	0	0	0	0	0	0	0	0	0	0	0
0	96	0	1	1	1.42	1	0	0	0	1	0	0	0	0	0	0	0	0	0	0	0	0	0	0
1	95	0	1	0	8.41	1.99	0	0	0	1	0	0	0	0	0	0	0	0	0	0	0	0	0	0
1	95	0	1	0	6.36	1.07	0	0	0	0	0	0	0	0	1	0	0	0	0	0	0	0	0	0
1	95	0	1	0	1.19	1	0	0	0	0	0	0	0	0	0	0	0	0	0	0	0	0	0	0
0	95	0	1	0	2.64	0.73	0	0	0	1	0	0	0	0	0	0	0	0	0	0	0	0	0	0
0	95	0	1	0	2.1	1.43	0	0	0	0	0	0	0	0	1	0	0	0	0	0	0	0	0	0
1	94	0	1	1	2.67	0.27	0	0	0	0	0	0	0	0	0	0	0	0	0	1	0	0	0	0
1	94	0	1	0	2.19	0.05	0	0	0	0	0	0	0	0	1	0	0	0	0	0	0	0	0	0
0	94	0	1	0	2.31	1.05	0	0	0	0	0	0	0	0	0	0	0	0	1	0	0	0	0	0
0	94	0	1	0	5.26	1	0	0	0	0	0	1	0	0	0	0	0	0	0	0	0	0	0	0
0	94	0	1	0	1.51	1.52	0	0	0	1	0	0	0	0	0	0	0	0	0	0	0	0	0	0
1	93	0	1	0	2.31	1.35	0	0	0	0	0	0	0	0	1	0	0	0	0	0	0	0	0	0
1	93	0	1	0	8.27	1.04	0	0	0	0	0	0	0	0	0	0	1	0	0	0	0	0	0	0
1	93	0	1	0	6.1	1.71	0	0	0	1	0	0	0	0	0	0	0	0	0	0	0	0	0	0
1	93	0	1	0	6.07	1.9	0	0	0	1	0	0	0	0	0	0	0	0	0	0	0	0	0	0
1	93	0	1	0	5.99	2.77	0	0	0	1	0	0	0	0	0	0	0	0	0	0	0	0	0	0
1	93	0	1	0	3.25222	1.65889	0	0	0	0	0	0	0	0	0	0	1	0	0	0	0	0	0	0
1	93	0	1	0	1.76	2.73	0	0	0	0	0	1	0	0	0	0	0	0	0	0	0	0	0	0
1	93	0	1	1	1.6	0.56	0	0	0	0	0	0	0	0	0	0	0	0	0	0	0	0	0	1
1	93	0	1	0	1.16	0.75	0	0	0	1	0	0	0	0	0	0	0	0	0	0	0	0	0	0
1	93	0	1	0	0.86	0.72	0	0	0	0	0	0	1	0	0	0	0	0	0	0	0	0	0	0
0	93	0	1	0	3.11	1.98	0	0	0	0	0	1	0	0	0	0	0	0	0	0	0	0	0	0
0	93	0	1	0	1.3	1	0	0	0	0	0	0	0	0	0	0	0	0	0	0	0	0	0	0
1	92	0	1	0	2.31	1.58889	0	0	0	0	0	0	0	0	0	0	0	0	0	0	0	0	0	0
1	92	0	1	0	9.62	1.71	0	0	0	0	0	0	0	0	0	0	0	0	1	0	0	0	0	0
1	92	0	1	0	6.69	1	0	0	0	1	0	0	0	0	0	0	0	0	0	0	0	0	0	0
1	92	0	1	0	4.16	0.01	0	0	0	1	0	0	0	0	0	0	0	0	0	0	0	0	0	0
1	92	0	1	0	4.06	1	0	0	0	1	0	0	0	0	0	0	0	0	0	0	0	0	0	0
1	92	0	1	0	0.67	0.99	0	0	0	0	0	0	0	0	1	0	0	0	0	0	0	0	0	0
1	92	0	1	0	0.36	0.76	0	0	0	0	0	0	0	0	1	0	0	0	0	0	0	0	0	0
0	92	0	1	0	2.34	1	0	0	0	0	0	1	0	0	0	0	0	0	0	0	0	0	0	0
1	91	0	1	0	2.31	1.99	0	0	0	0	0	0	0	0	0	0	0	0	0	0	0	0	0	0
1	91	0	1	0	2.31	1.17	0	0	0	0	0	0	0	0	0	0	0	0	1	0	0	0	0	0
1	91	0	1	0	9.48	2.42	0	0	0	1	0	0	0	0	0	0	0	0	0	0	0	0	0	0
1	91	0	1	0	2.47	4.04	0	0	0	0	0	1	0	0	0	0	0	0	0	0	0	0	0	0
1	91	0	1	0	2.47	1.27	0	0	0	0	0	1	0	0	0	0	0	0	0	0	0	0	0	0
1	91	0	1	0	2.46	1.19	0	0	0	0	0	0	0	0	1	0	0	0	0	0	0	0	0	0
1	91	0	1	0	2.19	1	0	0	0	0	0	0	0	0	1	0	0	0	0	0	0	0	0	0
1	91	0	1	0	2	1	0	0	0	0	0	0	1	0	0	0	0	0	0	0	0	0	0	0
1	91	0	1	0	2	1	0	0	0	0	0	1	0	0	0	0	0	0	0	0	0	0	0	0
1	91	0	1	0	1.99	0.64	0	0	0	0	0	0	0	0	0	0	0	0	0	0	0	0	0	0
1	91	0	1	0	1.76	0.05	0	0	0	0	0	0	0	0	0	0	0	0	0	0	0	0	0	0
1	91	0	1	0	1.64528	6.68306	0	0	0	0	0	1	0	0	0	0	0	0	0	0	0	0	0	0
1	91	0	1	1	1.43	1.42	0	0	0	0	0	0	0	0	0	0	0	0	0	0	0	0	0	0
1	91	0	1	0	1.34	0.5	0	0	0	0	0	0	0	0	0	0	0	0	0	0	0	0	0	0
1	91	0	1	0	0.99	1.04	0	0	0	1	0	0	0	0	0	0	0	0	0	0	0	0	0	0
1	91	0	1	0	0.98	0.83	0	0	0	0	0	1	0	0	0	0	0	0	0	0	0	0	0	0
1	91	0	1	0	0.74	1	0	0	0	0	0	0	0	0	1	0	0	0	0	0	0	0	0	0
1	91	0	1	0	0.71	1.4	0	0	0	1	0	0	0	0	0	0	0	0	0	0	0	0	0	0
1	91	0	1	0	0.54	1.3	0	0	0	0	0	0	0	0	0	0	0	0	0	0	0	1	0	0
0	91	0	1	0	2.31	1.43	0	0	0	0	0	0	1	0	0	0	0	0	0	0	0	0	0	0
0	91	0	1	0	1.68	1	0	0	0	0	0	1	0	0	0	0	0	0	0	0	0	0	0	0
1	90	0	1	0	2.31	1.17	0	0	0	0	0	0	0	0	0	0	0	0	0	0	0	0	0	0
1	90	0	1	0	2.31	2.04	0	0	0	0	0	0	0	0	0	0	0	0	0	0	0	0	0	0
1	90	0	1	0	2.31	2.87	0	0	0	0	0	0	0	0	1	0	0	0	0	0	0	0	0	0
1	90	0	1	0	2.31	2.52	0	0	0	1	0	0	0	0	0	0	0	0	0	0	0	0	0	0
1	90	0	1	0	10.73	3.11	0	0	0	1	0	0	0	0	0	0	0	0	0	0	0	0	0	0
1	90	0	1	0	9.02	1.1	0	0	0	1	0	0	0	0	0	0	0	0	0	0	0	0	0	0
1	90	0	1	0	6.41	1	0	0	0	1	0	0	0	0	0	0	0	0	0	0	0	0	0	0
1	90	0	1	0	6.16	2.37	0	0	0	1	0	0	0	0	0	0	0	0	0	0	0	0	0	0
1	90	0	1	0	2.43	2.2	0	0	0	0	0	1	0	0	0	0	0	0	0	0	0	0	0	0
1	90	0	1	0	1.05	1.4	0	0	0	0	0	0	1	0	0	0	0	0	0	0	0	0	0	0
1	90	0	1	0	1.04	0.82	0	0	0	0	0	0	1	0	0	0	0	0	0	0	0	0	0	0
1	90	0	1	0	0.9	0.57	0	0	0	0	0	0	1	0	0	0	0	0	0	0	0	0	0	0
1	90	0	1	0	0.87	1	0	0	0	0	0	1	0	0	0	0	0	0	0	0	0	0	0	0
1	90	0	1	0	0.46	1	0	0	0	0	0	0	0	0	0	0	0	0	0	0	0	0	0	1
1	90	0	1	0	0.438333	1.78833	0	0	0	0	0	0	0	0	1	0	0	0	0	0	0	0	0	0
0	90	0	1	0	11.37	1.81	0	0	0	0	0	0	0	0	0	0	1	0	0	0	0	0	0	0
0	90	0	1	0	10.58	0.97	0	0	0	0	0	0	0	0	1	0	0	0	0	0	0	0	0	0
0	90	0	1	0	2.27	1.65	0	0	0	0	0	1	0	0	0	0	0	0	0	0	0	0	0	0
0	90	0	1	0	1.74	1.93	0	0	0	0	0	0	0	0	0	0	0	0	0	0	0	0	0	0
0	90	0	1	0	1.73	1.4	0	0	0	1	0	0	0	0	0	0	0	0	0	0	0	0	0	0
0	90	0	1	0	1.72	2.44	0	0	0	1	0	0	0	0	0	0	0	0	0	0	0	0	0	0
0	90	0	1	0	1.49	1.02	0	0	0	1	0	0	0	0	0	0	0	0	0	0	0	0	0	0
0	90	0	1	0	1.32	0.46	0	0	0	0	0	0	0	0	0	0	0	0	0	0	0	0	0	0
0	90	0	1	0	1.25	1	0	0	0	0	0	0	0	0	0	0	0	0	0	0	0	0	0	0
0	90	0	1	0	0.68	1	0	0	0	0	0	0	1	0	0	0	0	0	0	0	0	0	0	0
0	90	0	1	0	0.49	0.76	0	0	0	0	0	0	0	0	0	0	0	0	0	0	0	0	0	1
1	89	0	1	0	6.36	5.31	0	0	0	1	0	0	0	0	0	0	0	0	0	0	0	0	0	0
1	89	0	1	0	5.68	0.87	0	0	0	0	0	0	1	0	0	0	0	0	0	0	0	0	0	0
1	89	0	1	0	3.5	1	0	0	0	0	0	0	0	0	1	0	0	0	0	0	0	0	0	0
1	89	0	1	0	0.75	1.46	0	0	0	0	0	1	0	0	0	0	0	0	0	0	0	0	0	0
1	89	0	1	0	0.02	0.96	0	0	0	0	0	0	0	0	0	0	0	0	0	0	0	0	0	1
0	89	0	1	0	2.31	1.51333	0	0	0	0	0	0	0	1	0	0	0	0	0	0	0	0	0	0
0	89	0	1	0	2.31	1.64	0	0	0	1	0	0	0	0	0	0	0	0	0	0	0	0	0	0
0	89	0	1	0	2.31	1.81	0	0	0	1	0	0	0	0	0	0	0	0	0	0	0	0	0	0
0	89	0	1	0	11.3306	1.57222	0	0	0	0	0	0	0	0	0	0	0	0	0	0	0	0	0	0
0	89	0	1	0	10.87	3.16	0	0	0	1	0	0	0	0	0	0	0	0	0	0	0	0	0	0
0	89	0	1	0	10.59	2.21	0	0	0	1	0	0	0	0	0	0	0	0	0	0	0	0	0	0
0	89	0	1	0	6.5	1	0	0	0	1	0	0	0	0	0	0	0	0	0	0	0	0	0	0
0	89	0	1	0	6.38	1.18	0	0	0	1	0	0	0	0	0	0	0	0	0	0	0	0	0	0
0	89	0	1	1	3.81	2.24	0	0	0	0	0	0	0	0	0	0	0	0	0	1	0	0	0	0
0	89	0	1	0	2.46	0.02	0	0	0	0	0	0	0	0	0	0	0	0	0	0	0	1	0	0
0	89	0	1	0	0.9	0.75	0	0	0	1	0	0	0	0	0	0	0	0	0	0	0	0	0	0
0	89	0	1	0	0.6	1.76	0	0	0	0	0	0	0	0	0	0	0	0	0	0	0	0	0	1
0	89	0	1	0	0.47	2.13	0	0	0	1	0	0	0	0	0	0	0	0	0	0	0	0	0	0
0	89	0	1	0	0.460556	1.19722	0	0	0	0	0	0	1	0	0	0	0	0	0	0	0	0	0	0
0	89	0	1	0	0.12	0.5	0	0	0	0	0	1	0	0	0	0	0	0	0	0	0	0	0	0
1	88	0	1	0	2.31	2.66	0	0	0	0	0	0	0	0	0	0	0	0	0	0	0	0	0	0
1	88	0	1	0	11.87	0.55	0	0	0	0	0	0	0	0	0	0	0	0	0	1	0	0	0	0
1	88	0	1	0	6.17	2.32	0	0	0	1	0	0	0	0	0	0	0	0	0	0	0	0	0	0
1	88	0	1	0	6.12944	2.08806	0	0	0	1	0	0	0	0	0	0	0	0	0	0	0	0	0	0
1	88	0	1	0	5.71	1.21	0	0	0	1	0	0	0	0	0	0	0	0	0	0	0	0	0	0
1	88	0	1	0	3.68	3.01	0	0	0	0	0	0	0	0	1	0	0	0	0	0	0	0	0	0
1	88	0	1	0	3.22	1	0	0	0	0	0	0	0	0	0	1	0	0	0	0	0	0	0	0
1	88	0	1	0	2.99	2.28	0	0	0	0	0	1	0	0	0	0	0	0	0	0	0	0	0	0
1	88	0	1	0	2.61	1.71	0	0	0	0	0	1	0	0	0	0	0	0	0	0	0	0	0	0
1	88	0	1	0	2.36	0.79	0	0	0	0	0	0	0	0	0	0	0	0	0	0	0	0	0	0
1	88	0	1	0	2	1	0	0	0	1	0	0	0	0	0	0	0	0	0	0	0	0	0	0
1	88	0	1	0	1.89	1	0	0	0	1	0	0	0	0	0	0	0	0	0	0	0	0	0	0
1	88	0	1	0	1.81	0.81	0	0	0	1	0	0	0	0	0	0	0	0	0	0	0	0	0	0
1	88	0	1	0	1.67	1.55	0	0	0	0	0	1	0	0	0	0	0	0	0	0	0	0	0	0
1	88	0	1	0	1.42	0.54	0	0	0	0	0	0	0	0	0	0	0	0	0	0	0	0	0	0
1	88	0	1	0	1.16	1.34	0	0	0	0	0	0	0	0	0	0	0	0	0	0	0	1	0	0
1	88	0	1	0	1.16	0.87	0	0	0	0	0	0	1	0	0	0	0	0	0	0	0	0	0	0
1	88	0	1	0	1.16	0.78	0	0	0	0	0	0	1	0	0	0	0	0	0	0	0	0	0	0
1	88	0	1	0	1.16	0.7	0	0	0	0	0	0	1	0	0	0	0	0	0	0	0	0	0	0
1	88	0	1	0	0.986667	0.522778	0	0	0	1	0	0	0	0	0	0	0	0	0	0	0	0	0	0
1	88	0	1	0	0.95	0.8	0	0	0	0	0	0	0	0	0	0	0	0	0	0	0	0	0	0
1	88	0	1	0	0.61	0.75	0	0	0	0	0	1	0	0	0	0	0	0	0	0	0	0	0	0
1	88	0	1	0	0.37	0.86	0	0	0	0	0	0	0	0	0	0	0	0	0	0	0	1	0	0
1	88	0	1	0	0.36	0.84	0	0	0	0	0	0	0	0	0	0	0	0	0	0	0	0	0	1
0	88	0	1	0	2.31	1.26056	0	0	0	0	0	0	0	0	0	0	0	0	0	0	0	0	0	0
0	88	0	1	0	11.49	1.8	0	0	0	1	0	0	0	0	0	0	0	0	0	0	0	0	0	0
0	88	0	1	0	10.0925	2.24583	0	0	0	1	0	0	0	0	0	0	0	0	0	0	0	0	0	0
0	88	0	1	0	7.03	1.76	0	0	0	0	0	0	0	0	1	0	0	0	0	0	0	0	0	0
0	88	0	1	0	6.68	2.53	0	0	0	1	0	0	0	0	0	0	0	0	0	0	0	0	0	0
0	88	0	1	0	6.59806	1.53861	0	0	0	1	0	0	0	0	0	0	0	0	0	0	0	0	0	0
0	88	0	1	0	6.48833	1.49417	0	0	0	0	0	0	0	0	1	0	0	0	0	0	0	0	0	0
0	88	0	1	0	3.27	1	0	0	0	0	0	0	0	0	0	0	0	0	0	0	0	0	0	0
0	88	0	1	0	2.86	1.64	0	0	0	0	0	0	0	0	0	0	0	0	0	0	0	0	0	0
0	88	0	1	0	2.69	0.51	0	0	0	0	0	0	0	0	0	0	0	0	0	0	0	0	0	0
0	88	0	1	0	2	1	0	0	0	0	0	0	0	0	0	0	0	0	0	0	0	0	0	0
0	88	0	1	0	1.4	1	0	0	0	0	0	0	0	0	0	0	0	0	0	0	0	0	0	0
0	88	0	1	0	0.98	1	0	0	0	1	0	0	0	0	0	0	0	0	0	0	0	0	0	0
0	88	0	1	0	0.68	1.48	0	0	0	0	0	0	0	0	0	0	0	0	0	0	0	0	0	0
0	88	0	1	0	0.02	1	0	0	0	0	0	1	0	0	0	0	0	0	0	0	0	0	0	0
0	88	0	1	0	0.02	1	0	0	0	0	0	1	0	0	0	0	0	0	0	0	0	0	0	0
1	87	0	1	0	11.01	1.51	0	0	0	1	0	0	0	0	0	0	0	0	0	0	0	0	0	0
1	87	0	1	0	6.83	2.4	0	0	0	0	0	0	0	0	0	0	0	0	0	0	0	0	0	0
1	87	0	1	0	6.63	1.03	0	0	0	1	0	0	0	0	0	0	0	0	0	0	0	0	0	0
1	87	0	1	0	6.41	1	0	0	0	1	0	0	0	0	0	0	0	0	0	0	0	0	0	0
1	87	0	1	0	6.14	1	0	0	0	1	0	0	0	0	0	0	0	0	0	0	0	0	0	0
1	87	0	1	0	4.99	2.03	0	0	0	1	0	0	0	0	0	0	0	0	0	0	0	0	0	0
1	87	0	1	0	3.53	1	0	0	0	0	0	1	0	0	0	0	0	0	0	0	0	0	0	0
1	87	0	1	0	3.43	0.05	0	0	0	1	0	0	0	0	0	0	0	0	0	0	0	0	0	0
1	87	0	1	0	3.39	0.04	0	0	0	0	0	0	0	0	1	0	0	0	0	0	0	0	0	0
1	87	0	1	0	3.32	2.45	0	0	0	0	0	0	0	0	0	0	0	0	0	1	0	0	0	0
1	87	0	1	0	3.1	1	0	0	0	0	0	0	1	0	0	0	0	0	0	0	0	0	0	0
1	87	0	1	0	2.95	1.54	0	0	0	0	0	1	0	0	0	0	0	0	0	0	0	0	0	0
1	87	0	1	1	2.81	0.06	0	0	0	1	0	0	0	0	0	0	0	0	0	0	0	0	0	0
1	87	0	1	0	2.59	3.17	0	0	0	0	0	1	0	0	0	0	0	0	0	0	0	0	0	0
1	87	0	1	0	2.54	2.71	0	0	0	0	0	1	0	0	0	0	0	0	0	0	0	0	0	0
1	87	0	1	0	2.46	1	0	0	0	1	0	0	0	0	0	0	0	0	0	0	0	0	0	0
1	87	0	1	0	2.06	1.29	0	0	0	0	0	1	0	0	0	0	0	0	0	0	0	0	0	0
1	87	0	1	1	2.05278	3.91	0	0	0	0	0	1	0	0	0	0	0	0	0	0	0	0	0	0
1	87	0	1	0	2	1	0	0	0	0	0	0	0	0	1	0	0	0	0	0	0	0	0	0
1	87	0	1	0	2	1	0	0	0	0	0	1	0	0	0	0	0	0	0	0	0	0	0	0
1	87	0	1	0	1.72	1.7	0	0	0	1	0	0	0	0	0	0	0	0	0	0	0	0	0	0
1	87	0	1	0	1.63	1	0	0	0	1	0	0	0	0	0	0	0	0	0	0	0	0	0	0
1	87	0	1	0	1.55	1	0	0	0	0	0	0	0	0	1	0	0	0	0	0	0	0	0	0
1	87	0	1	0	1.36	1	0	0	0	1	0	0	0	0	0	0	0	0	0	0	0	0	0	0
1	87	0	1	1	1.31	0.7	0	0	0	1	0	0	0	0	0	0	0	0	0	0	0	0	0	0
1	87	0	1	0	1.17	0.67	0	0	0	0	0	0	0	0	0	0	0	0	0	0	0	0	0	0
1	87	0	1	0	1.14	0.79	0	0	0	1	0	0	0	0	0	0	0	0	0	0	0	0	0	0
1	87	0	1	0	1.13	2.55	0	0	0	0	0	0	0	0	0	0	0	0	0	0	0	0	0	0
1	87	0	1	0	1.13	0.88	0	0	0	0	0	0	0	0	0	0	0	0	0	0	0	0	0	0
1	87	0	1	0	1.08	0.8	0	0	0	1	0	0	0	0	0	0	0	0	0	0	0	0	0	0
1	87	0	1	0	0.94	0.86	0	0	0	1	0	0	0	0	0	0	0	0	0	0	0	0	0	0
1	87	0	1	0	0.86	0.67	0	0	0	0	0	1	0	0	0	0	0	0	0	0	0	0	0	0
1	87	0	1	0	0.551944	2.98889	0	0	0	1	0	0	0	0	0	0	0	0	0	0	0	0	0	0
0	87	0	1	0	2.31	2.91	0	0	0	0	0	0	0	0	1	0	0	0	0	0	0	0	0	0
0	87	0	1	0	2.31	1.84	0	0	0	1	0	0	0	0	0	0	0	0	0	0	0	0	0	0
0	87	0	1	0	2.31	2.53222	0	0	0	1	0	0	0	0	0	0	0	0	0	0	0	0	0	0
0	87	0	1	0	2.31	0.64	0	0	0	0	0	0	0	0	0	0	0	0	0	0	0	0	0	0
0	87	0	1	0	11.15	2	0	0	0	0	0	0	0	1	0	0	0	0	0	0	0	0	0	0
0	87	0	1	0	6.65389	1.21611	0	0	0	1	0	0	0	0	0	0	0	0	0	0	0	0	0	0
0	87	0	1	0	6.53	1	0	0	0	1	0	0	0	0	0	0	0	0	0	0	0	0	0	0
0	87	0	1	0	6.21167	2.74944	0	0	0	1	0	0	0	0	0	0	0	0	0	0	0	0	0	0
0	87	0	1	0	5.15667	1.28306	0	0	0	1	0	0	0	0	0	0	0	0	0	0	0	0	0	0
0	87	0	1	0	4.04	0.06	0	0	0	0	0	0	0	0	1	0	0	0	0	0	0	0	0	0
0	87	0	1	1	2.63	1.22	0	0	0	0	0	0	0	0	0	0	0	0	0	0	0	1	0	0
0	87	0	1	0	2.35	5.02	0	0	0	0	0	0	0	0	0	0	0	0	0	0	0	0	0	0
0	87	0	1	0	2.07	0.78	0	0	0	1	0	0	0	0	0	0	0	0	0	0	0	0	0	0
0	87	0	1	0	2	1	0	0	0	0	0	0	0	0	0	0	0	0	0	0	0	0	0	0
0	87	0	1	0	2	1	0	0	0	0	0	0	0	0	0	0	0	0	0	0	0	0	0	0
0	87	0	1	0	2	1	0	0	0	1	0	0	0	0	0	0	0	0	0	0	0	0	0	0
0	87	0	1	0	1.99	1.31	0	0	0	1	0	0	0	0	0	0	0	0	0	0	0	0	0	0
0	87	0	1	0	1.57	2.59	0	0	0	0	0	0	0	0	0	0	0	0	0	0	0	0	0	0
0	87	0	1	0	1.41	1	0	0	0	0	0	0	0	0	0	0	0	0	0	0	0	0	0	0
0	87	0	1	0	0.976389	0.855833	0	0	0	0	0	0	0	0	1	0	0	0	0	0	0	0	0	0
0	87	0	1	0	0.77	1	0	0	0	0	0	0	0	0	0	0	0	0	0	0	0	0	0	1
0	87	0	1	0	0.59	1.22	0	0	0	0	0	0	0	0	0	0	0	0	0	0	0	1	0	0
0	87	0	1	0	0.5	1	0	0	0	1	0	0	0	0	0	0	0	0	0	0	0	0	0	0
1	86	0	1	0	2.31	1.81	0	0	0	0	0	0	0	0	1	0	0	0	0	0	0	0	0	0
1	86	0	1	0	2.31	2.54	0	0	0	1	0	0	0	0	0	0	0	0	0	0	0	0	0	0
1	86	0	1	1	2.31	1.4	0	0	0	0	0	0	0	0	0	0	0	0	1	0	0	0	0	0
1	86	0	1	0	2.31	1.56	0	0	0	1	0	0	0	0	0	0	0	0	0	0	0	0	0	0
1	86	0	1	0	11.98	2.31	0	0	0	1	0	0	0	0	0	0	0	0	0	0	0	0	0	0
1	86	0	1	0	11.2	1.1	0	0	0	0	0	0	0	0	0	0	0	0	0	0	0	0	0	0
1	86	0	1	0	10.3433	3.23306	0	0	0	0	0	0	0	0	0	0	0	0	0	0	0	0	0	0
1	86	0	1	0	10.09	2.46	0	0	0	1	0	0	0	0	0	0	0	0	0	0	0	0	0	0
1	86	0	1	0	7.7	1.12	0	0	0	0	0	0	0	0	0	0	0	0	0	0	0	0	0	0
1	86	0	1	0	7.58	0.88	0	0	0	0	0	0	0	1	0	0	0	0	0	0	0	0	0	0
1	86	0	1	0	7.13	2.25	0	0	0	0	0	0	0	0	1	0	0	0	0	0	0	0	0	0
1	86	0	1	0	6.88	2.11	0	0	0	1	0	0	0	0	0	0	0	0	0	0	0	0	0	0
1	86	0	1	0	6.71	1.05	0	0	0	1	0	0	0	0	0	0	0	0	0	0	0	0	0	0
1	86	0	1	0	5.74	0.04	0	0	0	0	0	0	0	0	0	0	0	0	0	0	0	0	0	0
1	86	0	1	0	5.36	0.01	0	0	0	0	0	0	0	0	0	0	0	0	0	0	0	0	0	0
1	86	0	1	0	4.64	1	0	0	0	0	0	0	0	0	0	0	0	0	0	0	0	0	0	0
1	86	0	1	0	4.26	0.12	0	0	0	1	0	0	0	0	0	0	0	0	0	0	0	0	0	0
1	86	0	1	0	4.05	0.97	0	0	0	1	0	0	0	0	0	0	0	0	0	0	0	0	0	0
1	86	0	1	1	4	1	0	0	0	0	0	0	0	0	0	0	0	0	0	0	0	1	0	0
1	86	0	1	0	2.97	2.63	0	0	0	0	0	1	0	0	0	0	0	0	0	0	0	0	0	0
1	86	0	1	0	2.62	1.57	0	0	0	0	0	1	0	0	0	0	0	0	0	0	0	0	0	0
1	86	0	1	0	2.49	1	0	0	0	0	0	1	0	0	0	0	0	0	0	0	0	0	0	0
1	86	0	1	0	2.22	0.02	0	0	0	0	0	0	0	0	1	0	0	0	0	0	0	0	0	0
1	86	0	1	0	2.14	1	0	0	0	0	0	1	0	0	0	0	0	0	0	0	0	0	0	0
1	86	0	1	0	2.1	0.06	0	0	0	1	0	0	0	0	0	0	0	0	0	0	0	0	0	0
1	86	0	1	0	2.03	1.88	0	0	0	1	0	0	0	0	0	0	0	0	0	0	0	0	0	0
1	86	0	1	0	1.88	1.34	0	0	0	1	0	0	0	0	0	0	0	0	0	0	0	0	0	0
1	86	0	1	0	1.85	1	0	0	0	1	0	0	0	0	0	0	0	0	0	0	0	0	0	0
1	86	0	1	0	1.72	1.09	0	0	0	1	0	0	0	0	0	0	0	0	0	0	0	0	0	0
1	86	0	1	0	1.68	1	0	0	0	0	0	1	0	0	0	0	0	0	0	0	0	0	0	0
1	86	0	1	0	1.65	2.2	0	0	0	0	0	0	0	1	0	0	0	0	0	0	0	0	0	0
1	86	0	1	0	1.49	2.65	0	0	0	0	0	0	0	0	0	0	0	0	0	0	0	0	0	0
1	86	0	1	0	1.47	0.08	0	0	0	1	0	0	0	0	0	0	0	0	0	0	0	0	0	0
1	86	0	1	0	1.45	0.53	0	0	0	0	0	0	0	0	0	0	0	0	0	0	0	0	0	0
1	86	0	1	0	1.43	1	0	0	0	0	0	0	0	0	0	0	0	0	0	0	0	0	0	0
1	86	0	1	0	1.33	0.45	0	0	0	0	0	0	0	0	0	0	0	0	0	0	0	0	0	0
1	86	0	1	0	1.22	0.75	0	0	0	0	0	0	0	0	0	0	0	0	0	0	0	0	0	0
1	86	0	1	0	1.11	0.63	0	0	0	0	0	0	1	0	0	0	0	0	0	0	0	0	0	0
1	86	0	1	1	1.08	1	0	0	0	1	0	0	0	0	0	0	0	0	0	0	0	0	0	0
1	86	0	1	0	0.91	0.66	0	0	0	1	0	0	0	0	0	0	0	0	0	0	0	0	0	0
1	86	0	1	0	0.86	0.46	0	0	0	0	0	0	0	0	1	0	0	0	0	0	0	0	0	0
1	86	0	1	0	0.73	0.49	0	0	0	0	0	1	0	0	0	0	0	0	0	0	0	0	0	0
1	86	0	1	0	0.64	0.69	0	0	0	0	0	0	0	0	1	0	0	0	0	0	0	0	0	0
1	86	0	1	0	0.625833	2.90806	0	0	0	0	0	0	0	0	0	0	0	0	0	0	0	0	0	0
1	86	0	1	0	0.52	0.6	0	0	0	0	0	1	0	0	0	0	0	0	0	0	0	0	0	0
1	86	0	1	0	0.388056	1.38222	0	0	0	0	0	0	0	0	1	0	0	0	0	0	0	0	0	0
1	86	0	1	0	0.03	1.33	0	0	0	0	0	0	0	0	0	0	0	0	0	0	0	0	0	1
0	86	0	1	0	2.31	2.5625	0	0	0	0	0	0	0	0	0	0	0	0	0	0	0	0	0	0
0	86	0	1	0	2.31	1.73	0	0	0	0	0	0	0	0	0	0	0	0	0	0	0	0	0	0
0	86	0	1	0	2.31	0.81	0	0	0	1	0	0	0	0	0	0	0	0	0	0	0	0	0	0
0	86	0	1	0	2.31	1.54	0	0	0	0	0	0	1	0	0	0	0	0	0	0	0	0	0	0
0	86	0	1	1	2.31	1	0	0	0	1	0	0	0	0	0	0	0	0	0	0	0	0	0	0
0	86	0	1	0	11.37	1.56	0	0	0	1	0	0	0	0	0	0	0	0	0	0	0	0	0	0
0	86	0	1	0	11.24	1.81	0	0	0	1	0	0	0	0	0	0	0	0	0	0	0	0	0	0
0	86	0	1	0	11.07	2.73	0	0	0	0	0	0	0	0	0	0	0	0	0	1	0	0	0	0
0	86	0	1	0	9.98	1.38	0	0	0	1	0	0	0	0	0	0	0	0	0	0	0	0	0	0
0	86	0	1	1	8.69	1	0	0	0	1	0	0	0	0	0	0	0	0	0	0	0	0	0	0
0	86	0	1	0	7.04	0.98	0	0	0	0	0	0	0	0	1	0	0	0	0	0	0	0	0	0
0	86	0	1	0	6.87	1.03	0	0	0	1	0	0	0	0	0	0	0	0	0	0	0	0	0	0
0	86	0	1	0	6.76	2.99	0	0	0	1	0	0	0	0	0	0	0	0	0	0	0	0	0	0
0	86	0	1	1	6.63583	4.12139	0	0	0	1	0	0	0	0	0	0	0	0	0	0	0	0	0	0
0	86	0	1	0	6.29	4.65	0	0	0	1	0	0	0	0	0	0	0	0	0	0	0	0	0	0
0	86	0	1	0	3.52	1	0	0	0	0	0	0	0	0	0	0	0	0	0	0	0	0	0	0
0	86	0	1	0	2.98	1.26	0	0	0	0	0	0	0	0	0	0	0	0	0	0	0	0	0	0
0	86	0	1	0	2.95	1.86	0	0	0	0	0	0	0	0	1	0	0	0	0	0	0	0	0	0
0	86	0	1	0	2.81	2.32	0	0	0	0	0	1	0	0	0	0	0	0	0	0	0	0	0	0
0	86	0	1	1	2.7	2.22	0	0	0	0	0	0	0	0	0	0	0	0	0	0	0	0	0	0
0	86	0	1	0	2.53	2.6	0	0	0	0	0	1	0	0	0	0	0	0	0	0	0	0	0	0
0	86	0	1	0	2.42	1.16	0	0	0	0	0	1	0	0	0	0	0	0	0	0	0	0	0	0
0	86	0	1	0	2.33	1.02	0	0	0	1	0	0	0	0	0	0	0	0	0	0	0	0	0	0
0	86	0	1	0	2.14	0.73	0	0	0	1	0	0	0	0	0	0	0	0	0	0	0	0	0	0
0	86	0	1	0	2.1	0.73	0	0	0	1	0	0	0	0	0	0	0	0	0	0	0	0	0	0
0	86	0	1	0	1.68	1	0	0	0	0	0	0	1	0	0	0	0	0	0	0	0	0	0	0
0	86	0	1	0	1.56	4	0	0	0	0	0	0	0	0	0	0	0	0	0	0	0	0	0	0
0	86	0	1	0	1.45	1.95	0	0	0	0	0	0	0	0	0	0	0	0	0	0	0	0	0	0
0	86	0	1	0	1.4	0.65	0	0	0	0	0	0	0	0	0	0	1	0	0	0	0	0	0	0
0	86	0	1	1	1.39	1	0	0	0	1	0	0	0	0	0	0	0	0	0	0	0	0	0	0
0	86	0	1	0	1.28	1	0	0	0	0	0	0	0	0	0	0	0	0	0	0	0	1	0	0
0	86	0	1	0	1.21	0.75	0	0	0	0	0	0	0	0	0	0	0	0	0	0	0	0	0	0
0	86	0	1	0	1.18	1.09	0	0	0	1	0	0	0	0	0	0	0	0	0	0	0	0	0	0
0	86	0	1	0	1.16	0.88	0	0	0	0	0	0	0	0	0	0	0	0	0	0	0	0	0	0
0	86	0	1	0	1	0.31	0	0	0	0	0	0	0	1	0	0	0	0	0	0	0	0	0	0
0	86	0	1	0	1	0.1	0	0	0	0	0	0	0	0	0	0	0	0	0	0	0	0	0	1
0	86	0	1	1	0.97	0	0	0	0	0	0	0	0	0	0	0	0	1	0	0	0	0	0	0
0	86	0	1	0	0.6	0.02	0	0	0	0	0	0	0	0	1	0	0	0	0	0	0	0	0	0
1	85	0	1	0	2.31	1.56	0	0	0	0	0	0	0	1	0	0	0	0	0	0	0	0	0	0
1	85	0	1	0	2.31	1.07	0	0	0	1	0	0	0	0	0	0	0	0	0	0	0	0	0	0
1	85	0	1	0	2.31	1.53	0	0	0	1	0	0	0	0	0	0	0	0	0	0	0	0	0	0
1	85	0	1	0	2.31	2.39	0	0	0	1	0	0	0	0	0	0	0	0	0	0	0	0	0	0
1	85	0	1	0	11.95	2.47	0	0	0	0	0	0	0	0	0	0	0	0	0	0	0	0	0	0
1	85	0	1	0	11.26	1	0	0	0	1	0	0	0	0	0	0	0	0	0	0	0	0	0	0
1	85	0	1	0	10.98	3.48	0	0	0	1	0	0	0	0	0	0	0	0	0	0	0	0	0	0
1	85	0	1	0	10.94	1.95	0	0	0	1	0	0	0	0	0	0	0	0	0	0	0	0	0	0
1	85	0	1	0	9.67306	1.50611	0	0	0	1	0	0	0	0	0	0	0	0	0	0	0	0	0	0
1	85	0	1	0	6.9	1.09	0	0	0	0	0	0	0	0	1	0	0	0	0	0	0	0	0	0
1	85	0	1	0	6.71	1	0	0	0	1	0	0	0	0	0	0	0	0	0	0	0	0	0	0
1	85	0	1	0	6.18	1.54	0	0	0	1	0	0	0	0	0	0	0	0	0	0	0	0	0	0
1	85	0	1	0	5.44	0.02	0	0	0	0	0	0	0	0	1	0	0	0	0	0	0	0	0	0
1	85	0	1	0	4.09	2.06	0	0	0	0	0	0	0	0	0	0	0	0	0	0	0	0	0	0
1	85	0	1	0	4.08	0.19	0	0	0	0	0	0	0	0	0	0	0	0	0	0	0	0	0	0
1	85	0	1	0	3.71	1	0	0	0	1	0	0	0	0	0	0	0	0	0	0	0	0	0	0
1	85	0	1	0	3.38	0.61	0	0	0	0	0	0	0	0	0	0	0	1	0	0	0	0	0	0
1	85	0	1	0	2.84	1.98	0	0	0	0	0	1	0	0	0	0	0	0	0	0	0	0	0	0
1	85	0	1	0	2.8	1.88	0	0	0	0	0	0	0	1	0	0	0	0	0	0	0	0	0	0
1	85	0	1	1	2.78	0.09	0	0	0	0	0	0	0	0	0	0	0	0	0	0	0	0	0	0
1	85	0	1	0	2.72	1	0	0	0	0	0	0	0	0	1	0	0	0	0	0	0	0	0	0
1	85	0	1	0	2.7	1	0	0	0	0	0	1	0	0	0	0	0	0	0	0	0	0	0	0
1	85	0	1	0	2.67	1	0	0	0	0	0	0	1	0	0	0	0	0	0	0	0	0	0	0
1	85	0	1	0	2.64	0.09	0	0	0	0	0	0	0	1	0	0	0	0	0	0	0	0	0	0
1	85	0	1	0	2.62	1.26	0	0	0	0	0	0	1	0	0	0	0	0	0	0	0	0	0	0
1	85	0	1	0	2.61	1.04	0	0	0	0	0	1	0	0	0	0	0	0	0	0	0	0	0	0
1	85	0	1	0	2.31	1	0	0	0	0	0	1	0	0	0	0	0	0	0	0	0	0	0	0
1	85	0	1	0	2	1	0	0	0	0	0	0	0	0	0	0	0	0	0	0	0	0	0	1
1	85	0	1	0	2	1	0	0	0	0	0	0	0	0	1	0	0	0	0	0	0	0	0	0
1	85	0	1	0	2	1	0	0	0	0	0	0	0	0	0	0	0	0	0	0	0	0	0	0
1	85	0	1	0	1.99	1.6	0	0	0	0	0	0	0	0	0	0	0	0	0	0	0	0	0	0
1	85	0	1	0	1.89	4.46	0	0	0	0	0	1	0	0	0	0	0	0	0	0	0	0	0	0
1	85	0	1	0	1.81	1.37	0	0	0	0	0	0	0	0	0	0	0	0	0	0	0	0	0	0
1	85	0	1	0	1.79	1.16	0	0	0	0	0	0	0	0	0	0	0	0	0	0	0	0	0	0
1	85	0	1	0	1.78	1.07	0	0	0	0	0	1	0	0	0	0	0	0	0	0	0	0	0	0
1	85	0	1	0	1.74	1.06	0	0	0	0	0	0	1	0	0	0	0	0	0	0	0	0	0	0
1	85	0	1	0	1.59	0.88	0	0	0	1	0	0	0	0	0	0	0	0	0	0	0	0	0	0
1	85	0	1	0	1.57	2.7	0	0	0	1	0	0	0	0	0	0	0	0	0	0	0	0	0	0
1	85	0	1	0	1.54	1	0	0	0	1	0	0	0	0	0	0	0	0	0	0	0	0	0	0
1	85	0	1	0	1.53	1.2	0	0	0	0	0	0	0	0	0	0	0	0	0	0	0	0	0	0
1	85	0	1	1	1.49	1	0	0	0	0	0	0	0	0	1	0	0	0	0	0	0	0	0	0
1	85	0	1	0	1.49	1	0	0	0	0	0	0	0	0	0	0	0	0	0	0	0	0	0	0
1	85	0	1	0	1.47	0.69	0	0	0	1	0	0	0	0	0	0	0	0	0	0	0	0	0	0
1	85	0	1	0	1.46	0.02	0	0	0	1	0	0	0	0	0	0	0	0	0	0	0	0	0	0
1	85	0	1	0	1.39	4.74	0	0	0	0	0	0	0	0	0	0	0	0	0	0	0	0	0	0
1	85	0	1	1	1.33	0.65	0	0	0	0	0	0	0	0	0	0	0	0	0	0	0	0	0	0
1	85	0	1	0	1.29	1	0	0	0	0	0	0	0	0	1	0	0	0	0	0	0	0	0	0
1	85	0	1	0	1.26	1.15	0	0	0	0	0	0	1	0	0	0	0	0	0	0	0	0	0	0
1	85	0	1	0	1.25	1.07	0	0	0	0	0	0	0	0	0	0	0	0	0	0	0	0	0	0
1	85	0	1	0	1.24	1.81	0	0	0	0	0	1	0	0	0	0	0	0	0	0	0	0	0	0
1	85	0	1	0	1.23	4.43	0	0	0	0	0	0	0	0	0	0	0	0	0	0	0	0	0	0
1	85	0	1	0	0.744167	0.846944	0	0	0	0	0	0	0	0	1	0	0	0	0	0	0	0	0	0
1	85	0	1	0	0.7	0.83	0	0	0	0	0	0	0	0	0	0	0	0	0	0	0	0	0	0
1	85	0	1	0	0.688333	0.718889	0	0	0	0	0	0	0	0	1	0	0	0	0	0	0	0	0	0
1	85	0	1	0	0.63	1	0	0	0	0	0	0	0	0	0	0	0	0	0	0	0	0	0	1
1	85	0	1	0	0.59	0.64	0	0	0	0	0	0	0	0	1	0	0	0	0	0	0	0	0	0
1	85	0	1	0	0.45	3.94	0	0	0	0	0	1	0	0	0	0	0	0	0	0	0	0	0	0
1	85	0	1	0	0.36	1.11	0	0	0	0	0	0	0	0	1	0	0	0	0	0	0	0	0	0
1	85	0	1	0	0.3	0.8	0	0	0	0	0	1	0	0	0	0	0	0	0	0	0	0	0	0
1	85	0	1	0	0.21	1	0	0	0	0	0	0	0	0	0	0	0	0	0	0	0	0	0	1
1	85	0	1	0	0.13	0.7	0	0	0	0	0	0	0	0	0	0	0	0	0	0	0	0	0	1
0	85	0	1	0	2.31	2.42	0	0	0	0	0	0	0	0	0	0	0	0	0	0	0	0	0	0
0	85	0	1	0	2.31	1.94	0	0	0	0	0	0	0	0	1	0	0	0	0	0	0	0	0	0
0	85	0	1	0	2.31	2.29	0	0	0	0	0	0	0	1	0	0	0	0	0	0	0	0	0	0
0	85	0	1	0	2.31	1.71278	0	0	0	0	0	0	1	0	0	0	0	0	0	0	0	0	0	0
0	85	0	1	0	2.31	1.21	0	0	0	1	0	0	0	0	0	0	0	0	0	0	0	0	0	0
0	85	0	1	0	10.36	1.06	0	0	0	0	0	0	0	0	0	0	0	0	0	0	0	0	0	0
0	85	0	1	0	7.26	4.51	0	0	0	0	0	1	0	0	0	0	0	0	0	0	0	0	0	0
0	85	0	1	0	6.53	1	0	0	0	0	0	0	0	0	1	0	0	0	0	0	0	0	0	0
0	85	0	1	0	6.16	1.69	0	0	0	1	0	0	0	0	0	0	0	0	0	0	0	0	0	0
0	85	0	1	0	6.01	1.96	0	0	0	1	0	0	0	0	0	0	0	0	0	0	0	0	0	0
0	85	0	1	1	4.82861	2.29417	0	0	0	0	1	0	0	0	0	0	0	0	0	0	0	0	0	0
0	85	0	1	0	3.92	0.15	0	0	0	0	0	0	0	0	1	0	0	0	0	0	0	0	0	0
0	85	0	1	0	3.77	1.06	0	0	0	0	0	0	1	0	0	0	0	0	0	0	0	0	0	0
0	85	0	1	0	3.42	1.36	0	0	0	1	0	0	0	0	0	0	0	0	0	0	0	0	0	0
0	85	0	1	0	3.12	0.86	0	0	0	0	0	1	0	0	0	0	0	0	0	0	0	0	0	0
0	85	0	1	0	2.88	1	0	0	0	0	0	1	0	0	0	0	0	0	0	0	0	0	0	0
0	85	0	1	0	2.8	1	0	0	0	0	0	0	0	0	1	0	0	0	0	0	0	0	0	0
0	85	0	1	0	2.56	3.98	0	0	0	0	0	1	0	0	0	0	0	0	0	0	0	0	0	0
0	85	0	1	0	2.48	1	0	0	0	0	0	1	0	0	0	0	0	0	0	0	0	0	0	0
0	85	0	1	0	2.28	1.59	0	0	0	0	0	1	0	0	0	0	0	0	0	0	0	0	0	0
0	85	0	1	0	2.17	0.82	0	0	0	0	0	1	0	0	0	0	0	0	0	0	0	0	0	0
0	85	0	1	1	2.02	1	0	0	0	1	0	0	0	0	0	0	0	0	0	0	0	0	0	0
0	85	0	1	0	1.88	0.82	0	0	0	0	0	0	0	0	0	0	0	0	0	0	0	0	0	0
0	85	0	1	0	1.67	1.39	0	0	0	1	0	0	0	0	0	0	0	0	0	0	0	0	0	0
0	85	0	1	0	1.52	0.93	0	0	0	0	0	0	1	0	0	0	0	0	0	0	0	0	0	0
0	85	0	1	0	1.48	0.44	0	0	0	0	0	0	0	1	0	0	0	0	0	0	0	0	0	0
0	85	0	1	0	1.32	1.89	0	0	0	0	0	0	0	0	0	0	0	0	0	0	0	0	0	0
0	85	0	1	0	1.23	0.93	0	0	0	0	0	0	0	0	0	0	0	0	0	0	0	0	0	0
0	85	0	1	0	1.19	0.27	0	0	0	0	0	0	0	0	0	0	0	1	0	0	0	0	0	0
0	85	0	1	0	1.13	1.05	0	0	0	0	0	0	0	0	0	0	0	0	0	0	0	0	0	1
0	85	0	1	0	1.06	0.81	0	0	0	1	0	0	0	0	0	0	0	0	0	0	0	0	0	0
0	85	0	1	0	0.87	1.24	0	0	0	1	0	0	0	0	0	0	0	0	0	0	0	0	0	0
0	85	0	1	0	0.85	0.58	0	0	0	0	0	1	0	0	0	0	0	0	0	0	0	0	0	0
0	85	0	1	0	0.71	1	0	0	0	0	0	0	0	0	1	0	0	0	0	0	0	0	0	0
0	85	0	1	0	0.66	0.77	0	0	0	0	0	1	0	0	0	0	0	0	0	0	0	0	0	0
0	85	0	1	0	0.63	1	0	0	0	0	0	0	0	0	0	0	0	0	1	0	0	0	0	0
0	85	0	1	0	0.57	0.79	0	0	0	0	0	0	0	0	0	0	0	0	0	0	0	0	0	1
0	85	0	1	0	0.38	0.8	0	0	0	0	0	0	0	0	0	0	0	0	0	0	0	0	0	0
0	85	0	1	0	0.37	1.18	0	0	0	1	0	0	0	0	0	0	0	0	0	0	0	0	0	0
1	84	0	1	0	2.31	1.25722	0	0	0	1	0	0	0	0	0	0	0	0	0	0	0	0	0	0
1	84	0	1	0	2.31	3.07	0	0	0	0	0	0	0	0	1	0	0	0	0	0	0	0	0	0
1	84	0	1	0	2.31	2.00167	0	0	0	0	0	0	0	0	1	0	0	0	0	0	0	0	0	0
1	84	0	1	0	2.31	1.59	0	0	0	0	0	0	0	1	0	0	0	0	0	0	0	0	0	0
1	84	0	1	0	2.31	1	0	0	0	1	0	0	0	0	0	0	0	0	0	0	0	0	0	0
1	84	0	1	0	2.31	1	0	0	0	1	0	0	0	0	0	0	0	0	0	0	0	0	0	0
1	84	0	1	1	9.11	1.18	0	0	0	0	0	0	0	0	0	0	0	0	0	0	0	0	0	0
1	84	0	1	0	8.49	3.83	0	0	0	0	0	0	0	0	0	0	0	0	0	0	0	0	0	0
1	84	0	1	0	7.76	1.88	0	0	0	0	0	0	0	0	0	0	0	0	0	0	0	0	0	0
1	84	0	1	0	7.51	1.61	0	0	0	0	0	0	0	0	1	0	0	0	0	0	0	0	0	0
1	84	0	1	0	6.83944	1.80639	0	0	0	0	0	0	0	0	0	0	0	0	0	0	0	0	0	0
1	84	0	1	0	6.58	2.91	0	0	0	0	0	0	0	0	0	0	0	0	0	0	0	0	0	0
1	84	0	1	0	6.56	1.11	0	0	0	1	0	0	0	0	0	0	0	0	0	0	0	0	0	0
1	84	0	1	0	6.54	1.74	0	0	0	1	0	0	0	0	0	0	0	0	0	0	0	0	0	0
1	84	0	1	0	6.52833	4.15278	0	0	0	1	0	0	0	0	0	0	0	0	0	0	0	0	0	0
1	84	0	1	0	6.45	1.85	0	0	0	1	0	0	0	0	0	0	0	0	0	0	0	0	0	0
1	84	0	1	0	6.3	2.58	0	0	0	0	0	0	0	0	1	0	0	0	0	0	0	0	0	0
1	84	0	1	0	6.08	3.43	0	0	0	1	0	0	0	0	0	0	0	0	0	0	0	0	0	0
1	84	0	1	0	5.15	2.29	0	0	0	1	0	0	0	0	0	0	0	0	0	0	0	0	0	0
1	84	0	1	0	4.99	2.21	0	0	0	1	0	0	0	0	0	0	0	0	0	0	0	0	0	0
1	84	0	1	0	4.81	1	0	0	0	0	0	0	0	0	0	0	0	0	0	0	0	0	0	0
1	84	0	1	0	4.64	1	0	0	0	0	0	0	0	0	1	0	0	0	0	0	0	0	0	0
1	84	0	1	0	4.23	0.01	0	0	0	0	0	0	0	0	1	0	0	0	0	0	0	0	0	0
1	84	0	1	0	4.21	0.83	0	0	0	0	0	0	0	0	1	0	0	0	0	0	0	0	0	0
1	84	0	1	0	3.42	1.68	0	0	0	1	0	0	0	0	0	0	0	0	0	0	0	0	0	0
1	84	0	1	0	3.39	1.01	0	0	0	1	0	0	0	0	0	0	0	0	0	0	0	0	0	0
1	84	0	1	0	3.22	1	0	0	0	1	0	0	0	0	0	0	0	0	0	0	0	0	0	0
1	84	0	1	0	3.08	0.54	0	0	0	1	0	0	0	0	0	0	0	0	0	0	0	0	0	0
1	84	0	1	0	3.01778	3.08722	0	0	0	0	0	1	0	0	0	0	0	0	0	0	0	0	0	0
1	84	0	1	0	2.77	2.76	0	0	0	0	0	1	0	0	0	0	0	0	0	0	0	0	0	0
1	84	0	1	0	2.73	0.01	0	0	0	0	0	0	0	0	1	0	0	0	0	0	0	0	0	0
1	84	0	1	0	2.54	2.52	0	0	0	0	0	1	0	0	0	0	0	0	0	0	0	0	0	0
1	84	0	1	0	2.52	0.85	0	0	0	0	0	0	0	0	1	0	0	0	0	0	0	0	0	0
1	84	0	1	0	1.95	2.28	0	0	0	0	0	0	0	0	1	0	0	0	0	0	0	0	0	0
1	84	0	1	0	1.94	4.41	0	0	0	0	0	0	0	0	0	0	0	0	0	0	0	0	0	0
1	84	0	1	0	1.87	0.02	0	0	0	0	0	0	0	1	0	0	0	0	0	0	0	0	0	0
1	84	0	1	1	1.83	1.53	0	0	0	1	0	0	0	0	0	0	0	0	0	0	0	0	0	0
1	84	0	1	0	1.63	0.91	0	0	0	0	0	0	1	0	0	0	0	0	0	0	0	0	0	0
1	84	0	1	0	1.4	0.64	0	0	0	1	0	0	0	0	0	0	0	0	0	0	0	0	0	0
1	84	0	1	0	1.31	0.64	0	0	0	1	0	0	0	0	0	0	0	0	0	0	0	0	0	0
1	84	0	1	0	1.3	1.57	0	0	0	0	0	1	0	0	0	0	0	0	0	0	0	0	0	0
1	84	0	1	0	1.26	1.64	0	0	0	1	0	0	0	0	0	0	0	0	0	0	0	0	0	0
1	84	0	1	0	0.98	0.85	0	0	0	1	0	0	0	0	0	0	0	0	0	0	0	0	0	0
1	84	0	1	0	0.82	0.79	0	0	0	0	0	0	0	0	0	0	0	0	1	0	0	0	0	0
1	84	0	1	0	0.82	0.79	0	0	0	0	0	0	0	0	0	0	0	0	1	0	0	0	0	0
1	84	0	1	0	0.69	1.92	0	0	0	0	0	0	0	0	1	0	0	0	0	0	0	0	0	0
1	84	0	1	0	0.65	0.67	0	0	0	0	0	0	0	0	1	0	0	0	0	0	0	0	0	0
1	84	0	1	0	0.62	0.99	0	0	0	0	0	0	0	0	0	0	0	0	0	0	0	0	0	1
1	84	0	1	1	0.436111	0.982778	0	0	0	1	0	0	0	0	0	0	0	0	0	0	0	0	0	0
1	84	0	1	0	0.31	0.55	0	0	0	0	0	1	0	0	0	0	0	0	0	0	0	0	0	0
1	84	0	1	0	0	0.74	0	0	0	0	0	0	0	0	0	0	0	0	0	0	0	0	0	1
0	84	0	1	0	2.31	0.98	0	0	0	1	0	0	0	0	0	0	0	0	0	0	0	0	0	0
0	84	0	1	0	2.31	1.5825	0	0	0	0	0	0	0	0	0	0	0	0	0	0	0	0	0	0
0	84	0	1	0	2.31	0.97	0	0	0	1	0	0	0	0	0	0	0	0	0	0	0	0	0	0
0	84	0	1	0	10.61	2.88	0	0	0	1	0	0	0	0	0	0	0	0	0	0	0	0	0	0
0	84	0	1	1	10.39	1	0	0	0	1	0	0	0	0	0	0	0	0	0	0	0	0	0	0
0	84	0	1	0	9.98	1.48	0	0	0	1	0	0	0	0	0	0	0	0	0	0	0	0	0	0
0	84	0	1	0	6.39	1.42	0	0	0	1	0	0	0	0	0	0	0	0	0	0	0	0	0	0
0	84	0	1	0	4.89	1	0	0	0	0	0	0	0	0	1	0	0	0	0	0	0	0	0	0
0	84	0	1	0	4.35	0.04	0	0	0	0	0	0	0	0	0	0	0	0	0	1	0	0	0	0
0	84	0	1	0	3.99	0.1	0	0	0	1	0	0	0	0	0	0	0	0	0	0	0	0	0	0
0	84	0	1	0	3.74	1.85	0	0	0	1	0	0	0	0	0	0	0	0	0	0	0	0	0	0
0	84	0	1	0	3.45	0.91	0	0	0	0	0	1	0	0	0	0	0	0	0	0	0	0	0	0
0	84	0	1	0	3.18	4.61	0	0	0	0	0	1	0	0	0	0	0	0	0	0	0	0	0	0
0	84	0	1	0	3.13	2.62	0	0	0	1	0	0	0	0	0	0	0	0	0	0	0	0	0	0
0	84	0	1	0	2.86	1.87	0	0	0	1	0	0	0	0	0	0	0	0	0	0	0	0	0	0
0	84	0	1	1	2.82	1.19	0	0	0	0	0	0	0	1	0	0	0	0	0	0	0	0	0	0
0	84	0	1	0	2.78	1.53	0	0	0	1	0	0	0	0	0	0	0	0	0	0	0	0	0	0
0	84	0	1	0	2.64	3.21	0	0	0	0	0	0	0	0	0	0	0	0	0	0	0	0	0	0
0	84	0	1	0	2.61	1	0	0	0	0	0	0	0	0	1	0	0	0	0	0	0	0	0	0
0	84	0	1	0	2.59	2.77	0	0	0	0	0	1	0	0	0	0	0	0	0	0	0	0	0	0
0	84	0	1	0	2.43	1.04	0	0	0	0	0	1	0	0	0	0	0	0	0	0	0	0	0	0
0	84	0	1	0	2.2	4.01	0	0	0	0	0	0	0	0	0	0	0	0	0	0	0	0	0	0
0	84	0	1	0	2.11	1.18	0	0	0	0	0	0	0	0	0	0	0	0	0	0	0	0	0	0
0	84	0	1	0	1.97	2.61	0	0	0	0	0	1	0	0	0	0	0	0	0	0	0	0	0	0
0	84	0	1	0	1.87	0.77	0	0	0	0	0	0	0	0	0	0	0	0	0	0	0	0	0	0
0	84	0	1	0	1.87	0.51	0	0	0	0	0	0	0	0	0	0	0	0	0	0	0	0	0	0
0	84	0	1	0	1.7825	0.951944	0	0	0	1	0	0	0	0	0	0	0	0	0	0	0	0	0	0
0	84	0	1	0	1.73	0.71	0	0	0	0	0	0	0	0	0	0	0	0	0	0	0	0	0	0
0	84	0	1	0	1.45	1.35	0	0	0	0	0	1	0	0	0	0	0	0	0	0	0	0	0	0
0	84	0	1	0	1.44	2.8	0	0	0	0	0	0	1	0	0	0	0	0	0	0	0	0	0	0
0	84	0	1	0	1.43	1.57	0	0	0	1	0	0	0	0	0	0	0	0	0	0	0	0	0	0
0	84	0	1	0	1.4	0.96	0	0	0	1	0	0	0	0	0	0	0	0	0	0	0	0	0	0
0	84	0	1	0	1.39	1.53	0	0	0	0	0	0	0	0	0	0	0	0	0	0	0	0	0	0
0	84	0	1	0	1.2	0.08	0	0	0	0	0	1	0	0	0	0	0	0	0	0	0	0	0	0
0	84	0	1	0	1.12	1	0	0	0	1	0	0	0	0	0	0	0	0	0	0	0	0	0	0
0	84	0	1	0	1	1	0	0	0	1	0	0	0	0	0	0	0	0	0	0	0	0	0	0
0	84	0	1	0	0.91	1	0	0	0	1	0	0	0	0	0	0	0	0	0	0	0	0	0	0
0	84	0	1	0	0.82	1	0	0	0	1	0	0	0	0	0	0	0	0	0	0	0	0	0	0
0	84	0	1	1	0.65	2	0	0	0	0	0	0	0	0	0	0	0	0	0	0	0	0	0	0
0	84	0	1	0	0.6	0.7	0	0	0	0	0	0	0	0	0	0	0	0	0	0	0	0	0	0
0	84	0	1	0	0.54	0	0	0	0	0	0	0	0	0	0	0	0	0	0	0	0	1	0	0
0	84	0	1	0	0.51	3.28	0	0	0	0	0	0	0	0	0	0	0	0	0	0	0	0	0	1
0	84	0	1	0	0.51	1	0	0	0	0	0	1	0	0	0	0	0	0	0	0	0	0	0	0
0	84	0	1	0	0.43	1	0	0	0	0	0	0	0	0	0	0	0	0	0	0	0	0	0	1
1	83	0	1	0	2.31	2.46	0	0	0	0	0	0	0	0	0	0	0	0	0	0	0	0	0	0
1	83	0	1	0	2.31	1.82417	0	0	0	0	0	0	0	0	1	0	0	0	0	0	0	0	0	0
1	83	0	1	0	2.31	1.77	0	0	0	0	0	0	1	0	0	0	0	0	0	0	0	0	0	0
1	83	0	1	0	2.31	2.49	0	0	0	0	0	0	1	0	0	0	0	0	0	0	0	0	0	0
1	83	0	1	0	2.31	2.82	0	0	0	0	0	0	0	0	0	0	0	0	0	0	0	0	0	0
1	83	0	1	1	2.31	1.24	0	0	0	0	0	0	1	0	0	0	0	0	0	0	0	0	0	0
1	83	0	1	0	11.38	0.73	0	0	0	1	0	0	0	0	0	0	0	0	0	0	0	0	0	0
1	83	0	1	0	11.02	1.67	0	0	0	1	0	0	0	0	0	0	0	0	0	0	0	0	0	0
1	83	0	1	0	9.87	1.72	0	0	0	0	0	0	0	0	0	0	0	0	0	0	0	0	0	0
1	83	0	1	0	9.83	0.97	0	0	0	0	0	0	0	0	0	0	0	0	0	0	0	0	0	0
1	83	0	1	0	6.98278	1.66194	0	0	0	0	0	0	0	0	0	0	0	0	0	0	0	0	0	0
1	83	0	1	0	6.8	0.68	0	0	0	0	0	0	0	0	1	0	0	0	0	0	0	0	0	0
1	83	0	1	0	5.93	1	0	0	0	1	0	0	0	0	0	0	0	0	0	0	0	0	0	0
1	83	0	1	1	5.64	0.03	0	0	0	0	0	0	0	0	0	0	0	0	0	0	0	0	0	0
1	83	0	1	0	5.58	1	0	0	0	0	0	0	0	0	1	0	0	0	0	0	0	0	0	0
1	83	0	1	1	4.48	1	0	0	0	1	0	0	0	0	0	0	0	0	0	0	0	0	0	0
1	83	0	1	0	4.11278	1.00056	0	0	0	0	0	1	0	0	0	0	0	0	0	0	0	0	0	0
1	83	0	1	0	3.66	1.6	0	0	0	0	0	1	0	0	0	0	0	0	0	0	0	0	0	0
1	83	0	1	0	3.56	1	0	0	0	0	0	0	1	0	0	0	0	0	0	0	0	0	0	0
1	83	0	1	0	2.78	1	0	0	0	1	0	0	0	0	0	0	0	0	0	0	0	0	0	0
1	83	0	1	1	2.78	0.02	0	0	0	0	0	0	1	0	0	0	0	0	0	0	0	0	0	0
1	83	0	1	0	2.71	1.61	0	0	0	0	0	1	0	0	0	0	0	0	0	0	0	0	0	0
1	83	0	1	0	2.59	3.21	0	0	0	0	0	0	0	0	0	0	0	1	0	0	0	0	0	0
1	83	0	1	1	2.59	1	0	0	0	0	0	1	0	0	0	0	0	0	0	0	0	0	0	0
1	83	0	1	0	2.51	1.31	0	0	0	0	0	0	0	0	1	0	0	0	0	0	0	0	0	0
1	83	0	1	0	2.37889	2.02472	0	0	0	0	0	1	0	0	0	0	0	0	0	0	0	0	0	0
1	83	0	1	0	2.31	2.33	0	0	0	0	0	1	0	0	0	0	0	0	0	0	0	0	0	0
1	83	0	1	0	2.14	0.93	0	0	0	1	0	0	0	0	0	0	0	0	0	0	0	0	0	0
1	83	0	1	0	2.13	1.54	0	0	0	1	0	0	0	0	0	0	0	0	0	0	0	0	0	0
1	83	0	1	0	2.11	2.16	0	0	0	0	0	0	0	0	1	0	0	0	0	0	0	0	0	0
1	83	0	1	0	2	1	0	0	0	0	0	0	1	0	0	0	0	0	0	0	0	0	0	0
1	83	0	1	0	1.83	1.42	0	0	0	0	0	0	1	0	0	0	0	0	0	0	0	0	0	0
1	83	0	1	0	1.83	0.87	0	0	0	0	0	0	0	0	0	0	0	0	0	0	0	0	0	0
1	83	0	1	0	1.67	1.24	0	0	0	0	0	1	0	0	0	0	0	0	0	0	0	0	0	0
1	83	0	1	0	1.58	1.55	0	0	0	0	0	1	0	0	0	0	0	0	0	0	0	0	0	0
1	83	0	1	0	1.47	1	0	0	0	0	0	0	0	0	1	0	0	0	0	0	0	0	0	0
1	83	0	1	0	1.38	0.09	0	0	0	0	0	0	0	0	0	0	0	0	0	1	0	0	0	0
1	83	0	1	0	1.33	0.62	0	0	0	0	0	0	0	0	0	0	0	0	0	0	0	0	0	0
1	83	0	1	0	1.26	0.98	0	0	0	0	0	0	0	0	1	0	0	0	0	0	0	0	0	0
1	83	0	1	0	1.1	0.01	0	0	0	0	0	1	0	0	0	0	0	0	0	0	0	0	0	0
1	83	0	1	0	1	0.89	0	0	0	0	0	0	1	0	0	0	0	0	0	0	0	0	0	0
1	83	0	1	0	0.99	1	0	0	0	1	0	0	0	0	0	0	0	0	0	0	0	0	0	0
1	83	0	1	0	0.78	0.69	0	0	0	0	0	0	0	0	1	0	0	0	0	0	0	0	0	0
1	83	0	1	0	0.75	2.23	0	0	0	0	0	0	0	0	0	0	0	0	0	0	0	0	0	0
1	83	0	1	0	0.6	1	0	0	0	0	0	0	0	1	0	0	0	0	0	0	0	0	0	0
1	83	0	1	0	0.47	0.79	0	0	0	1	0	0	0	0	0	0	0	0	0	0	0	0	0	0
1	83	0	1	0	0.29	0.93	0	0	0	0	0	0	0	0	0	0	0	0	0	0	0	0	0	1
1	83	0	1	0	0.22	0.71	0	0	0	0	0	0	0	0	0	0	0	0	0	0	0	0	0	1
0	83	0	1	0	2.31	1.8	0	0	0	0	0	0	0	0	1	0	0	0	0	0	0	0	0	0
0	83	0	1	0	2.31	2.35	0	0	0	0	0	0	0	1	0	0	0	0	0	0	0	0	0	0
0	83	0	1	0	2.31	1.74	0	0	0	0	0	0	0	1	0	0	0	0	0	0	0	0	0	0
0	83	0	1	0	2.31	2.73111	0	0	0	0	0	0	1	0	0	0	0	0	0	0	0	0	0	0
0	83	0	1	0	2.31	2.21	0	0	0	0	0	0	0	0	0	0	0	0	0	0	0	0	0	0
0	83	0	1	1	2.31	2.38	0	0	0	0	0	0	0	0	0	0	0	0	0	0	0	0	0	0
0	83	0	1	0	2.31	1.24	0	0	0	1	0	0	0	0	0	0	0	0	0	0	0	0	0	0
0	83	0	1	0	2.31	1.85	0	0	0	1	0	0	0	0	0	0	0	0	0	0	0	0	0	0
0	83	0	1	0	2.31	1.9	0	0	0	1	0	0	0	0	0	0	0	0	0	0	0	0	0	0
0	83	0	1	0	2.31	1.07	0	0	0	0	0	0	0	0	0	0	0	0	0	0	0	0	0	0
0	83	0	1	0	11.14	1.46	0	0	0	0	0	0	0	0	0	0	0	0	0	1	0	0	0	0
0	83	0	1	0	11.12	2.07	0	0	0	0	0	0	0	0	0	0	0	0	0	0	0	0	0	0
0	83	0	1	0	10.67	0.82	0	0	0	0	0	0	0	0	0	0	0	0	0	0	0	0	0	0
0	83	0	1	0	8.91	2.68	0	0	0	1	0	0	0	0	0	0	0	0	0	0	0	0	0	0
0	83	0	1	0	7.49861	1.49861	0	0	0	0	0	0	0	0	0	0	0	0	1	0	0	0	0	0
0	83	0	1	0	7.41	3.89	0	0	0	0	0	0	0	0	0	1	0	0	0	0	0	0	0	0
0	83	0	1	0	7.31	2.08	0	0	0	0	0	0	0	0	1	0	0	0	0	0	0	0	0	0
0	83	0	1	0	5.29	2.72	0	0	0	1	0	0	0	0	0	0	0	0	0	0	0	0	0	0
0	83	0	1	0	4.11	1.94	0	0	0	0	0	0	0	0	0	0	0	0	0	1	0	0	0	0
0	83	0	1	0	3.63	0.09	0	0	0	0	0	0	0	0	0	0	0	0	0	0	0	0	0	0
0	83	0	1	0	3.44	1.57	0	0	0	0	0	0	0	0	0	0	0	0	1	0	0	0	0	0
0	83	0	1	1	3.32	1	0	0	0	0	0	1	0	0	0	0	0	0	0	0	0	0	0	0
0	83	0	1	0	2.98	3.1	0	0	0	0	0	1	0	0	0	0	0	0	0	0	0	0	0	0
0	83	0	1	0	2.86	0.9	0	0	0	0	0	0	0	0	0	0	0	0	0	0	0	0	0	0
0	83	0	1	0	2.74	1	0	0	0	1	0	0	0	0	0	0	0	0	0	0	0	0	0	0
0	83	0	1	0	2.42	1.02	0	0	0	0	0	1	0	0	0	0	0	0	0	0	0	0	0	0
0	83	0	1	0	2.27	4.06	0	0	0	1	0	0	0	0	0	0	0	0	0	0	0	0	0	0
0	83	0	1	0	2.25222	1.31194	0	0	0	0	0	0	1	0	0	0	0	0	0	0	0	0	0	0
0	83	0	1	0	2.15	1.68	0	0	0	0	0	0	0	0	1	0	0	0	0	0	0	0	0	0
0	83	0	1	0	2	1	0	0	0	0	0	0	0	0	0	0	0	0	0	0	0	0	0	0
0	83	0	1	0	2	1	0	0	0	1	0	0	0	0	0	0	0	0	0	0	0	0	0	0
0	83	0	1	0	1.93	0.3	0	0	0	0	0	0	0	0	0	0	0	0	0	0	0	0	0	0
0	83	0	1	0	1.87	2.47	0	0	0	1	0	0	0	0	0	0	0	0	0	0	0	0	0	0
0	83	0	1	0	1.86	1.33	0	0	0	0	0	0	0	0	0	0	0	0	0	0	0	0	0	0
0	83	0	1	0	1.83	1.43	0	0	0	0	0	1	0	0	0	0	0	0	0	0	0	0	0	0
0	83	0	1	0	1.37	1	0	0	0	1	0	0	0	0	0	0	0	0	0	0	0	0	0	0
0	83	0	1	0	1.35	0.89	0	0	0	0	0	0	0	0	0	0	0	0	0	0	0	0	0	1
0	83	0	1	0	1.33	4.81	0	0	0	0	0	0	0	0	0	0	0	0	0	0	0	0	0	0
0	83	0	1	0	1.32	3.47	0	0	0	0	0	0	0	0	0	0	0	0	0	0	0	0	0	0
0	83	0	1	0	1.29	0.94	0	0	0	0	0	0	0	0	0	0	0	0	0	0	0	0	0	0
0	83	0	1	0	1.29	0.47	0	0	0	0	0	0	0	0	0	0	0	0	0	0	0	0	0	0
0	83	0	1	0	1.27	1.07	0	0	0	0	0	0	0	0	0	0	0	0	0	0	0	0	0	0
0	83	0	1	0	1.24	0.92	0	0	0	0	0	0	0	0	0	0	0	0	0	0	0	0	0	0
0	83	0	1	0	1.23	4.56	0	0	0	0	0	0	0	0	0	0	0	0	0	0	0	0	0	0
0	83	0	1	0	1.19	4.86	0	0	0	0	0	0	0	0	0	0	0	0	0	0	0	0	0	0
0	83	0	1	0	1.19	0.98	0	0	0	0	0	1	0	0	0	0	0	0	0	0	0	0	0	0
0	83	0	1	0	1.04	3.1	0	0	0	1	0	0	0	0	0	0	0	0	0	0	0	0	0	0
0	83	0	1	0	0.873333	1.05028	0	0	0	0	0	0	1	0	0	0	0	0	0	0	0	0	0	0
0	83	0	1	0	0.62	0.49	0	0	0	0	0	0	0	0	0	0	0	0	0	1	0	0	0	0
0	83	0	1	0	0.53	1.63	0	0	0	0	0	0	0	0	0	0	0	0	0	0	0	0	0	0
0	83	0	1	0	0.33	0.58	0	0	0	0	0	0	0	0	0	0	0	0	0	0	0	0	0	0
0	83	0	1	0	0.32	1.15	0	0	0	1	0	0	0	0	0	0	0	0	0	0	0	0	0	0
0	83	0	1	0	0.24	1.56	0	0	0	0	0	0	0	0	0	0	0	0	0	0	0	0	0	0
0	83	0	1	0	0.23	0.74	0	0	0	1	0	0	0	0	0	0	0	0	0	0	0	0	0	0
0	83	0	1	0	0.14	0.83	0	0	0	0	0	0	0	0	0	0	0	0	0	0	0	0	0	1
1	82	0	1	0	2.31	0.68	0	0	0	0	0	0	0	0	0	0	0	0	0	0	0	0	0	0
1	82	0	1	0	2.31	2.5	0	0	0	0	0	0	0	0	1	0	0	0	0	0	0	0	0	0
1	82	0	1	0	2.31	1.65	0	0	0	0	0	0	0	0	1	0	0	0	0	0	0	0	0	0
1	82	0	1	0	2.31	1.21	0	0	0	1	0	0	0	0	0	0	0	0	0	0	0	0	0	0
1	82	0	1	0	2.31	1.53	0	0	0	1	0	0	0	0	0	0	0	0	0	0	0	0	0	0
1	82	0	1	0	11.52	2.67	0	0	0	1	0	0	0	0	0	0	0	0	0	0	0	0	0	0
1	82	0	1	0	10.74	2.53	0	0	0	1	0	0	0	0	0	0	0	0	0	0	0	0	0	0
1	82	0	1	0	9.88	1.71	0	0	0	0	0	0	0	0	0	0	0	0	0	1	0	0	0	0
1	82	0	1	0	8.45	1	0	0	0	1	0	0	0	0	0	0	0	0	0	0	0	0	0	0
1	82	0	1	0	5.96	1	0	0	0	1	0	0	0	0	0	0	0	0	0	0	0	0	0	0
1	82	0	1	0	5.93	0.9	0	0	0	1	0	0	0	0	0	0	0	0	0	0	0	0	0	0
1	82	0	1	0	5.56	3.31	0	0	0	0	0	0	0	0	1	0	0	0	0	0	0	0	0	0
1	82	0	1	0	4.84	0.83	0	0	0	0	0	0	0	0	1	0	0	0	0	0	0	0	0	0
1	82	0	1	0	4.73	1	0	0	0	1	0	0	0	0	0	0	0	0	0	0	0	0	0	0
1	82	0	1	0	4.59	1.45	0	0	0	1	0	0	0	0	0	0	0	0	0	0	0	0	0	0
1	82	0	1	0	3.75	1	0	0	0	0	0	0	0	0	0	0	0	0	0	0	0	0	0	0
1	82	0	1	0	3.61	0.3	0	0	0	0	0	0	0	0	1	0	0	0	0	0	0	0	0	0
1	82	0	1	0	3.37	1.69	0	0	0	0	0	1	0	0	0	0	0	0	0	0	0	0	0	0
1	82	0	1	0	3.15	1	0	0	0	0	0	1	0	0	0	0	0	0	0	0	0	0	0	0
1	82	0	1	0	3.09	1.89	0	0	0	0	0	1	0	0	0	0	0	0	0	0	0	0	0	0
1	82	0	1	0	3.06	1.31	0	0	0	0	0	1	0	0	0	0	0	0	0	0	0	0	0	0
1	82	0	1	0	3.06	1	0	0	0	1	0	0	0	0	0	0	0	0	0	0	0	0	0	0
1	82	0	1	0	3.06	0.64	0	0	0	0	0	0	0	0	1	0	0	0	0	0	0	0	0	0
1	82	0	1	0	3.05	1.08	0	0	0	1	0	0	0	0	0	0	0	0	0	0	0	0	0	0
1	82	0	1	0	3	0.07	0	0	0	0	0	0	0	0	1	0	0	0	0	0	0	0	0	0
1	82	0	1	0	2.66	1.3	0	0	0	0	0	0	0	0	0	0	0	0	0	0	1	0	0	0
1	82	0	1	0	2.54	3.9	0	0	0	0	0	1	0	0	0	0	0	0	0	0	0	0	0	0
1	82	0	1	0	2.5	0.01	0	0	0	1	0	0	0	0	0	0	0	0	0	0	0	0	0	0
1	82	0	1	0	2.49	1.53	0	0	0	0	0	0	0	0	1	0	0	0	0	0	0	0	0	0
1	82	0	1	0	2.43	1.71	0	0	0	0	0	0	0	1	0	0	0	0	0	0	0	0	0	0
1	82	0	1	0	1.9	3.34	0	0	0	0	0	0	1	0	0	0	0	0	0	0	0	0	0	0
1	82	0	1	1	1.9	0.04	0	0	0	0	0	1	0	0	0	0	0	0	0	0	0	0	0	0
1	82	0	1	0	1.76528	3.19722	0	0	0	0	0	0	0	0	0	0	0	0	0	0	0	0	0	0
1	82	0	1	0	1.74	0.59	0	0	0	0	0	0	0	0	0	0	0	0	0	0	0	0	0	0
1	82	0	1	0	1.58	0.86	0	0	0	0	0	0	0	0	0	0	0	0	0	0	0	0	0	1
1	82	0	1	0	1.52	2.06	0	0	0	0	0	1	0	0	0	0	0	0	0	0	0	0	0	0
1	82	0	1	0	1.42	1.5	0	0	0	0	0	0	0	0	0	0	0	0	0	0	0	0	0	0
1	82	0	1	0	1.41	1.03	0	0	0	1	0	0	0	0	0	0	0	0	0	0	0	0	0	0
1	82	0	1	0	1.39	1	0	0	0	0	0	0	0	0	0	0	0	0	0	0	0	0	0	0
1	82	0	1	0	1.39	0.78	0	0	0	0	0	1	0	0	0	0	0	0	0	0	0	0	0	0
1	82	0	1	0	1.33	4.76	0	0	0	0	0	0	0	0	0	0	0	0	0	0	0	0	0	0
1	82	0	1	0	1.31	0.8	0	0	0	0	0	0	0	0	0	0	0	0	0	0	0	0	0	0
1	82	0	1	0	1.22	2.22	0	0	0	0	0	0	0	0	0	0	0	0	0	0	0	0	0	0
1	82	0	1	0	1.02	2.22	0	0	0	0	0	0	0	0	0	0	0	0	0	0	0	0	0	0
1	82	0	1	0	1.01	3.86	0	0	0	0	0	0	0	0	0	0	0	0	0	0	0	0	0	0
1	82	0	1	0	1	1.83	0	0	0	0	0	0	0	0	0	0	0	0	1	0	0	0	0	0
1	82	0	1	0	0.738333	0.791667	0	0	0	1	0	0	0	0	0	0	0	0	0	0	0	0	0	0
1	82	0	1	0	0.7	0.01	0	0	0	1	0	0	0	0	0	0	0	0	0	0	0	0	0	0
1	82	0	1	0	0.623611	0.824444	0	0	0	1	0	0	0	0	0	0	0	0	0	0	0	0	0	0
1	82	0	1	0	0.61	0.74	0	0	0	0	0	0	0	0	0	0	0	0	1	0	0	0	0	0
1	82	0	1	0	0.47	1.72	0	0	0	0	0	0	0	0	0	0	0	0	0	0	0	0	0	1
1	82	0	1	0	0.45	0.77	0	0	0	0	0	0	0	0	0	0	0	0	0	0	0	0	0	1
1	82	0	1	0	0.35	1.31	0	0	0	0	0	0	0	0	0	0	0	0	0	0	0	0	0	1
1	82	0	1	0	0.16	0.54	0	0	0	1	0	0	0	0	0	0	0	0	0	0	0	0	0	0
1	82	0	1	0	0.09	2.57	0	0	0	0	0	0	0	0	0	0	0	0	0	0	0	0	0	1
1	82	0	1	0	0.02	1	0	0	0	0	0	0	0	0	0	0	0	0	0	0	0	0	0	1
0	82	0	1	0	2.31	0.88	0	0	0	0	0	0	1	0	0	0	0	0	0	0	0	0	0	0
0	82	0	1	0	2.31	0.91	0	0	0	0	0	0	1	0	0	0	0	0	0	0	0	0	0	0
0	82	0	1	0	2.31	0.93	0	0	0	0	0	0	1	0	0	0	0	0	0	0	0	0	0	0
0	82	0	1	0	2.31	1.96	0	0	0	1	0	0	0	0	0	0	0	0	0	0	0	0	0	0
0	82	0	1	0	2.31	0.95	0	0	0	1	0	0	0	0	0	0	0	0	0	0	0	0	0	0
0	82	0	1	0	11.79	0.73	0	0	0	1	0	0	0	0	0	0	0	0	0	0	0	0	0	0
0	82	0	1	0	11.62	2.22	0	0	0	1	0	0	0	0	0	0	0	0	0	0	0	0	0	0
0	82	0	1	0	11.1431	1.5475	0	0	0	1	0	0	0	0	0	0	0	0	0	0	0	0	0	0
0	82	0	1	0	10.9	3.93	0	0	0	1	0	0	0	0	0	0	0	0	0	0	0	0	0	0
0	82	0	1	0	10.79	1.63	0	0	0	1	0	0	0	0	0	0	0	0	0	0	0	0	0	0
0	82	0	1	0	10.77	2.52	0	0	0	1	0	0	0	0	0	0	0	0	0	0	0	0	0	0
0	82	0	1	0	10.0942	2.00778	0	0	0	1	0	0	0	0	0	0	0	0	0	0	0	0	0	0
0	82	0	1	0	9.95	0.97	0	0	0	0	0	0	0	0	0	0	0	0	0	0	0	0	0	0
0	82	0	1	0	9.95	0.89	0	0	0	0	0	0	0	0	0	0	1	0	0	0	0	0	0	0
0	82	0	1	0	5.46	1	0	0	0	1	0	0	0	0	0	0	0	0	0	0	0	0	0	0
0	82	0	1	0	3.75	1.5	0	0	0	0	0	0	0	0	1	0	0	0	0	0	0	0	0	0
0	82	0	1	0	3.6	1	0	0	0	1	0	0	0	0	0	0	0	0	0	0	0	0	0	0
0	82	0	1	0	3.24	0.81	0	0	0	0	0	0	0	0	0	0	0	0	0	0	0	0	0	0
0	82	0	1	0	3.24	0.01	0	0	0	0	0	0	1	0	0	0	0	0	0	0	0	0	0	0
0	82	0	1	0	2.85	0.92	0	0	0	0	0	0	0	1	0	0	0	0	0	0	0	0	0	0
0	82	0	1	0	2.65	1.19	0	0	0	0	0	0	1	0	0	0	0	0	0	0	0	0	0	0
0	82	0	1	0	2.27	0.87	0	0	0	0	0	0	0	0	1	0	0	0	0	0	0	0	0	0
0	82	0	1	0	1.98	1.07	0	0	0	0	0	0	0	0	0	0	0	0	0	0	0	0	0	0
0	82	0	1	0	1.93	2.65	0	0	0	1	0	0	0	0	0	0	0	0	0	0	0	0	0	0
0	82	0	1	0	1.91278	0.733333	0	0	0	0	0	0	0	0	0	0	0	0	0	1	0	0	0	0
0	82	0	1	0	1.73	0.71	0	0	0	1	0	0	0	0	0	0	0	0	0	0	0	0	0	0
0	82	0	1	0	1.71	1.73	0	0	0	1	0	0	0	0	0	0	0	0	0	0	0	0	0	0
0	82	0	1	0	1.7	0.67	0	0	0	0	0	0	0	0	0	0	0	0	0	0	0	0	0	0
0	82	0	1	0	1.57	1.21	0	0	0	0	0	0	0	0	0	0	0	0	0	0	0	0	0	0
0	82	0	1	0	1.57	1.03	0	0	0	1	0	0	0	0	0	0	0	0	0	0	0	0	0	0
0	82	0	1	0	1.5	1	0	0	0	0	0	0	0	0	0	0	0	0	1	0	0	0	0	0
0	82	0	1	0	1.47	1	0	0	0	0	0	0	0	0	0	0	0	0	0	0	0	0	0	0
0	82	0	1	0	1.45	0.41	0	0	0	0	0	0	0	0	1	0	0	0	0	0	0	0	0	0
0	82	0	1	0	1.36	0.8	0	0	0	0	0	0	1	0	0	0	0	0	0	0	0	0	0	0
0	82	0	1	0	1.31	0.64	0	0	0	0	0	0	0	0	0	0	0	0	0	0	0	0	0	0
0	82	0	1	0	1.22	0.61	0	0	0	0	0	0	0	1	0	0	0	0	0	0	0	0	0	0
0	82	0	1	0	1.22	0.34	0	0	0	0	0	0	0	0	0	0	0	0	0	0	0	0	0	0
0	82	0	1	0	1.18	1.5	0	0	0	0	0	0	0	0	0	0	0	0	0	0	0	0	0	0
0	82	0	1	0	1.14	1.16	0	0	0	0	0	0	0	0	0	0	0	0	0	0	0	0	0	0
0	82	0	1	0	1.07	0.53	0	0	0	0	0	0	0	0	0	0	0	0	0	0	0	0	0	0
0	82	0	1	0	0.97	1	0	0	0	0	0	0	0	0	0	0	0	0	0	0	0	0	0	0
0	82	0	1	0	0.93	1	0	0	0	0	0	0	0	0	0	0	0	0	0	0	0	0	0	1
0	82	0	1	0	0.93	0.83	0	0	0	0	0	0	0	0	0	0	0	1	0	0	0	0	0	0
0	82	0	1	0	0.92	1.23	0	0	0	0	0	0	1	0	0	0	0	0	0	0	0	0	0	0
0	82	0	1	0	0.43	1.02	0	0	0	0	0	0	0	0	0	0	0	0	0	0	0	0	0	1
0	82	0	1	0	0.33	1.38	0	0	0	0	0	0	0	0	0	0	0	0	0	0	0	0	0	1
1	81	0	1	0	2.31	1.68194	0	0	0	0	0	0	0	0	1	0	0	0	0	0	0	0	0	0
1	81	0	1	0	2.31	2.27	0	0	0	0	0	0	0	0	1	0	0	0	0	0	0	0	0	0
1	81	0	1	0	2.31	1.85	0	0	0	0	0	0	0	0	1	0	0	0	0	0	0	0	0	0
1	81	0	1	0	2.31	4.62917	0	0	0	0	0	0	0	0	0	0	0	0	1	0	0	0	0	0
1	81	0	1	0	2.31	2.3	0	0	0	0	0	0	0	0	0	0	0	0	1	0	0	0	0	0
1	81	0	1	0	2.31	1	0	0	0	0	0	0	0	0	0	0	1	0	0	0	0	0	0	0
1	81	0	1	0	2.31	3.04	0	0	0	0	0	0	0	0	0	0	0	0	0	1	0	0	0	0
1	81	0	1	0	2.31	2.64	0	0	0	1	0	0	0	0	0	0	0	0	0	0	0	0	0	0
1	81	0	1	0	11.39	2.58	0	0	0	1	0	0	0	0	0	0	0	0	0	0	0	0	0	0
1	81	0	1	0	9.5	1.26	0	0	0	0	0	0	0	0	0	0	0	1	0	0	0	0	0	0
1	81	0	1	0	9.35	2.21	0	0	0	0	0	0	0	1	0	0	0	0	0	0	0	0	0	0
1	81	0	1	0	7.7	1.57	0	0	0	0	0	0	0	1	0	0	0	0	0	0	0	0	0	0
1	81	0	1	0	6.73	2.1	0	0	0	0	0	0	0	1	0	0	0	0	0	0	0	0	0	0
1	81	0	1	0	6.44	3.13	0	0	0	0	0	0	0	0	0	0	0	0	1	0	0	0	0	0
1	81	0	1	0	5.86	1.96	0	0	0	1	0	0	0	0	0	0	0	0	0	0	0	0	0	0
1	81	0	1	0	4.78	1	0	0	0	0	0	1	0	0	0	0	0	0	0	0	0	0	0	0
1	81	0	1	0	4.78	0.52	0	0	0	1	0	0	0	0	0	0	0	0	0	0	0	0	0	0
1	81	0	1	0	4.48	1	0	0	0	0	0	1	0	0	0	0	0	0	0	0	0	0	0	0
1	81	0	1	0	3.48	3.46	0	0	0	0	0	0	0	0	0	0	0	1	0	0	0	0	0	0
1	81	0	1	0	3.13	1	0	0	0	1	0	0	0	0	0	0	0	0	0	0	0	0	0	0
1	81	0	1	0	3.07	1	0	0	0	0	0	0	0	0	1	0	0	0	0	0	0	0	0	0
1	81	0	1	0	3.04	3.39	0	0	0	0	0	1	0	0	0	0	0	0	0	0	0	0	0	0
1	81	0	1	0	2.83	1.86	0	0	0	0	0	1	0	0	0	0	0	0	0	0	0	0	0	0
1	81	0	1	0	2.79	1	0	0	0	0	0	1	0	0	0	0	0	0	0	0	0	0	0	0
1	81	0	1	0	2.78	1.39	0	0	0	0	0	0	0	1	0	0	0	0	0	0	0	0	0	0
1	81	0	1	0	2.64	1	0	0	0	0	0	1	0	0	0	0	0	0	0	0	0	0	0	0
1	81	0	1	0	2.63	1	0	0	0	0	0	0	1	0	0	0	0	0	0	0	0	0	0	0
1	81	0	1	0	2.59	3.58	0	0	0	0	0	1	0	0	0	0	0	0	0	0	0	0	0	0
1	81	0	1	0	2.35	2.38	0	0	0	0	0	1	0	0	0	0	0	0	0	0	0	0	0	0
1	81	0	1	0	2.33	1	0	0	0	0	0	0	0	0	1	0	0	0	0	0	0	0	0	0
1	81	0	1	1	2.2	1	0	0	0	0	0	0	0	0	0	0	0	0	0	1	0	0	0	0
1	81	0	1	0	2.13	2.79	0	0	0	1	0	0	0	0	0	0	0	0	0	0	0	0	0	0
1	81	0	1	0	2	1	0	0	0	0	0	0	0	0	0	0	1	0	0	0	0	0	0	0
1	81	0	1	0	2	1	0	0	0	0	0	0	0	0	0	0	0	0	0	0	0	0	0	0
1	81	0	1	0	1.99	1	0	0	0	0	0	1	0	0	0	0	0	0	0	0	0	0	0	0
1	81	0	1	0	1.89	1.13	0	0	0	0	0	1	0	0	0	0	0	0	0	0	0	0	0	0
1	81	0	1	0	1.75	0.85	0	0	0	0	0	0	0	0	0	0	0	0	0	0	0	0	0	0
1	81	0	1	0	1.59	1.69	0	0	0	0	0	0	0	0	0	0	0	0	0	0	0	0	0	0
1	81	0	1	0	1.55	10.38	0	0	0	0	0	0	0	0	0	0	0	1	0	0	0	0	0	0
1	81	0	1	0	1.46	1	0	0	0	1	0	0	0	0	0	0	0	0	0	0	0	0	0	0
1	81	0	1	0	1.44	1	0	0	0	0	0	0	0	0	0	0	0	0	0	0	0	0	0	0
1	81	0	1	0	1.43	1	0	0	0	1	0	0	0	0	0	0	0	0	0	0	0	0	0	0
1	81	0	1	0	1.43	0.7	0	0	0	0	0	0	0	0	0	0	0	0	0	0	0	0	0	0
1	81	0	1	0	1.4	2.82	0	0	0	1	0	0	0	0	0	0	0	0	0	0	0	0	0	0
1	81	0	1	0	1.37	0.62	0	0	0	0	0	0	0	0	0	0	0	0	0	0	0	0	0	0
1	81	0	1	0	1.34	0.94	0	0	0	0	0	1	0	0	0	0	0	0	0	0	0	0	0	0
1	81	0	1	0	1.32	0.98	0	0	0	0	0	0	0	0	0	0	0	0	0	0	0	0	0	0
1	81	0	1	0	1.29	1.2	0	0	0	0	0	0	0	0	0	0	0	0	0	0	0	0	0	0
1	81	0	1	0	1.23	1	0	0	0	0	0	0	0	0	0	0	0	0	0	0	0	0	0	1
1	81	0	1	0	1.17	1.06	0	0	0	0	0	0	0	0	0	0	0	1	0	0	0	0	0	0
1	81	0	1	0	1.12	0.68	0	0	0	0	0	0	0	0	0	0	0	0	0	0	0	0	0	0
1	81	0	1	0	0.97	1.72	0	0	0	0	0	0	0	0	1	0	0	0	0	0	0	0	0	0
1	81	0	1	0	0.86	0.67	0	0	0	0	0	1	0	0	0	0	0	0	0	0	0	0	0	0
1	81	0	1	0	0.698056	1.10111	0	0	0	0	0	0	0	0	1	0	0	0	0	0	0	0	0	0
1	81	0	1	0	0.6975	4	0	0	0	0	0	0	0	0	1	0	0	0	0	0	0	0	0	0
1	81	0	1	0	0.59	0.78	0	0	0	1	0	0	0	0	0	0	0	0	0	0	0	0	0	0
1	81	0	1	0	0.42	1.02	0	0	0	0	0	0	0	0	0	0	0	0	0	0	0	0	0	1
1	81	0	1	0	0.42	0.87	0	0	0	0	0	0	0	0	0	0	0	0	0	0	0	0	0	1
1	81	0	1	0	0.36	1.73	0	0	0	0	0	0	0	0	0	0	0	0	0	0	0	0	0	1
0	81	0	1	0	2.31	2.11	0	0	0	0	0	0	0	0	0	0	0	1	0	0	0	0	0	0
0	81	0	1	0	2.31	1.5	0	0	0	0	0	0	0	1	0	0	0	0	0	0	0	0	0	0
0	81	0	1	0	2.31	0.9	0	0	0	1	0	0	0	0	0	0	0	0	0	0	0	0	0	0
0	81	0	1	0	11.97	1.11	0	0	0	1	0	0	0	0	0	0	0	0	0	0	0	0	0	0
0	81	0	1	0	10.66	0.71	0	0	0	1	0	0	0	0	0	0	0	0	0	0	0	0	0	0
0	81	0	1	0	10.59	2.11	0	0	0	0	0	0	0	0	0	0	0	0	0	1	0	0	0	0
0	81	0	1	0	10.45	1.11	0	0	0	1	0	0	0	0	0	0	0	0	0	0	0	0	0	0
0	81	0	1	0	9.94	1.89	0	0	0	1	0	0	0	0	0	0	0	0	0	0	0	0	0	0
0	81	0	1	0	9.93	1.63	0	0	0	1	0	0	0	0	0	0	0	0	0	0	0	0	0	0
0	81	0	1	0	8.11	3.81	0	0	0	1	0	0	0	0	0	0	0	0	0	0	0	0	0	0
0	81	0	1	0	7.26	1.67	0	0	0	0	0	0	0	0	1	0	0	0	0	0	0	0	0	0
0	81	0	1	0	7.05	1.45	0	0	0	0	0	0	0	0	1	0	0	0	0	0	0	0	0	0
0	81	0	1	0	5.67	1.4	0	0	0	1	0	0	0	0	0	0	0	0	0	0	0	0	0	0
0	81	0	1	0	3.78	0.03	0	0	0	0	0	1	0	0	0	0	0	0	0	0	0	0	0	0
0	81	0	1	0	3.7	0.06	0	0	0	0	0	1	0	0	0	0	0	0	0	0	0	0	0	0
0	81	0	1	0	3.45	2.27	0	0	0	1	0	0	0	0	0	0	0	0	0	0	0	0	0	0
0	81	0	1	0	3.4	1	0	0	0	0	0	1	0	0	0	0	0	0	0	0	0	0	0	0
0	81	0	1	0	3.11	6.49	0	0	0	0	0	1	0	0	0	0	0	0	0	0	0	0	0	0
0	81	0	1	0	3.07	0.61	0	0	0	0	0	0	0	0	0	0	0	1	0	0	0	0	0	0
0	81	0	1	0	2.99	1	0	0	0	0	0	1	0	0	0	0	0	0	0	0	0	0	0	0
0	81	0	1	0	2.89	1.8	0	0	0	0	0	1	0	0	0	0	0	0	0	0	0	0	0	0
0	81	0	1	0	2.71	0.01	0	0	0	1	0	0	0	0	0	0	0	0	0	0	0	0	0	0
0	81	0	1	0	2.58	0.6	0	0	0	0	0	0	0	0	0	0	0	0	0	0	0	0	0	0
0	81	0	1	0	2.4	1.94	0	0	0	0	0	0	0	0	1	0	0	0	0	0	0	0	0	0
0	81	0	1	1	2.37	0.57	0	0	0	1	0	0	0	0	0	0	0	0	0	0	0	0	0	0
0	81	0	1	0	2.28	4.36	0	0	0	0	0	1	0	0	0	0	0	0	0	0	0	0	0	0
0	81	0	1	0	2.26	1	0	0	0	0	0	0	0	0	0	0	0	0	0	0	0	0	0	0
0	81	0	1	0	2.16	1	0	0	0	1	0	0	0	0	0	0	0	0	0	0	0	0	0	0
0	81	0	1	0	2	1	0	0	0	0	0	0	0	0	0	0	0	0	0	0	0	0	0	0
0	81	0	1	0	1.97	5.35	0	0	0	0	0	0	0	0	0	0	0	1	0	0	0	0	0	0
0	81	0	1	0	1.92	4.04	0	0	0	0	0	0	0	0	0	0	0	0	0	0	0	0	0	0
0	81	0	1	0	1.9	1.13	0	0	0	1	0	0	0	0	0	0	0	0	0	0	0	0	0	0
0	81	0	1	0	1.86	0.31	0	0	0	0	0	0	0	0	0	0	0	0	0	0	0	0	0	0
0	81	0	1	0	1.76	1	0	0	0	1	0	0	0	0	0	0	0	0	0	0	0	0	0	0
0	81	0	1	0	1.74	1	0	0	0	0	0	0	0	0	0	0	0	0	0	0	0	0	0	0
0	81	0	1	0	1.61	0.47	0	0	0	0	0	0	0	0	0	0	0	0	0	0	0	0	0	0
0	81	0	1	0	1.59	0.89	0	0	0	0	0	1	0	0	0	0	0	0	0	0	0	0	0	0
0	81	0	1	0	1.58	1.35	0	0	0	0	0	0	0	0	0	0	0	0	0	0	0	0	0	0
0	81	0	1	0	1.5	1	0	0	0	0	0	0	0	0	0	0	0	0	0	0	0	0	0	0
0	81	0	1	0	1.45	0.78	0	0	0	0	0	0	0	0	0	0	0	0	0	0	0	0	0	0
0	81	0	1	0	1.38	0.47	0	0	0	0	0	0	0	0	0	0	0	0	0	0	0	0	0	0
0	81	0	1	0	1.38	0.47	0	0	0	0	0	0	0	0	0	0	0	0	0	0	0	0	0	0
0	81	0	1	0	1.24	4.84	0	0	0	0	0	0	0	0	0	0	0	0	0	0	0	0	0	0
0	81	0	1	0	1.19	4.23	0	0	0	0	0	0	0	0	0	0	0	0	0	0	0	0	0	0
0	81	0	1	0	1.12	1.31	0	0	0	0	0	0	0	0	0	0	0	0	0	0	0	0	0	0
0	81	0	1	0	0.87	1	0	0	0	0	0	0	0	0	0	0	0	0	0	0	0	0	0	0
0	81	0	1	0	0.49	0.96	0	0	0	0	0	0	0	0	0	0	0	0	0	0	0	0	0	1
0	81	0	1	0	0.379444	1.53917	0	0	0	0	0	0	0	0	0	0	0	0	0	0	0	0	0	1
0	81	0	1	0	0.22	1.08	0	0	0	0	0	0	0	0	0	0	0	0	0	0	0	0	0	1
1	80	0	1	0	2.31	1	0	0	0	0	0	0	0	0	0	0	0	0	0	0	0	0	0	0
1	80	0	1	0	2.31	3.09	0	0	0	0	0	0	0	0	1	0	0	0	0	0	0	0	0	0
1	80	0	1	0	2.31	3.07	0	0	0	0	0	0	0	0	0	0	0	0	0	0	0	0	0	0
1	80	0	1	0	2.31	1.12	0	0	0	0	0	0	0	0	1	0	0	0	0	0	0	0	0	0
1	80	0	1	0	2.31	3.37	0	0	0	0	0	0	0	0	0	0	1	0	0	0	0	0	0	0
1	80	0	1	0	2.31	1.63	0	0	0	0	0	0	0	0	0	0	1	0	0	0	0	0	0	0
1	80	0	1	0	2.31	1.22	0	0	0	0	0	0	0	1	0	0	0	0	0	0	0	0	0	0
1	80	0	1	0	2.31	2.26	0	0	0	0	0	0	0	0	0	0	0	0	0	0	0	0	0	0
1	80	0	1	0	2.31	4.16	0	0	0	1	0	0	0	0	0	0	0	0	0	0	0	0	0	0
1	80	0	1	0	2.31	2.83	0	0	0	1	0	0	0	0	0	0	0	0	0	0	0	0	0	0
1	80	0	1	0	2.31	1.96	0	0	0	1	0	0	0	0	0	0	0	0	0	0	0	0	0	0
1	80	0	1	0	11.94	2.56	0	0	0	1	0	0	0	0	0	0	0	0	0	0	0	0	0	0
1	80	0	1	0	11.85	2.05	0	0	0	1	0	0	0	0	0	0	0	0	0	0	0	0	0	0
1	80	0	1	0	11.31	2.45	0	0	0	1	0	0	0	0	0	0	0	0	0	0	0	0	0	0
1	80	0	1	0	10.5	2.96	0	0	0	1	0	0	0	0	0	0	0	0	0	0	0	0	0	0
1	80	0	1	0	9.21	1.29	0	0	0	0	0	0	0	0	0	0	0	0	0	1	0	0	0	0
1	80	0	1	0	7.98	1	0	0	0	0	0	0	1	0	0	0	0	0	0	0	0	0	0	0
1	80	0	1	0	7.49	3.84	0	0	0	0	0	0	0	0	1	0	0	0	0	0	0	0	0	0
1	80	0	1	0	7.45	2.32	0	0	0	0	0	0	0	0	1	0	0	0	0	0	0	0	0	0
1	80	0	1	0	7.34	1.92	0	0	0	0	0	1	0	0	0	0	0	0	0	0	0	0	0	0
1	80	0	1	0	7.19	2.9	0	0	0	0	0	0	0	0	1	0	0	0	0	0	0	0	0	0
1	80	0	1	0	6.82	1.25	0	0	0	0	0	0	0	0	1	0	0	0	0	0	0	0	0	0
1	80	0	1	0	6.47	1	0	0	0	1	0	0	0	0	0	0	0	0	0	0	0	0	0	0
1	80	0	1	1	5.84	1.49	0	0	0	1	0	0	0	0	0	0	0	0	0	0	0	0	0	0
1	80	0	1	0	5.49417	1.22306	0	0	0	1	0	0	0	0	0	0	0	0	0	0	0	0	0	0
1	80	0	1	0	5.28	2.41	0	0	0	1	0	0	0	0	0	0	0	0	0	0	0	0	0	0
1	80	0	1	0	4.34	0.04	0	0	0	0	0	1	0	0	0	0	0	0	0	0	0	0	0	0
1	80	0	1	1	3.96	0.03	0	0	0	1	0	0	0	0	0	0	0	0	0	0	0	0	0	0
1	80	0	1	0	3.42	1.72	0	0	0	0	0	0	0	0	0	0	0	0	0	0	0	0	0	0
1	80	0	1	0	3.41	1	0	0	0	0	0	1	0	0	0	0	0	0	0	0	0	0	0	0
1	80	0	1	0	3.29	1.08	0	0	0	0	0	1	0	0	0	0	0	0	0	0	0	0	0	0
1	80	0	1	0	3.09	4.15	0	0	0	0	0	0	0	0	0	0	0	0	0	0	0	0	0	0
1	80	0	1	0	3.08	0.1	0	0	0	0	0	0	0	0	1	0	0	0	0	0	0	0	0	0
1	80	0	1	0	2.92	3.36	0	0	0	0	0	1	0	0	0	0	0	0	0	0	0	0	0	0
1	80	0	1	0	2.79	3.14	0	0	0	0	0	0	0	0	1	0	0	0	0	0	0	0	0	0
1	80	0	1	0	2.72	0.01	0	0	0	0	0	1	0	0	0	0	0	0	0	0	0	0	0	0
1	80	0	1	0	2.55	1.5	0	0	0	1	0	0	0	0	0	0	0	0	0	0	0	0	0	0
1	80	0	1	0	2.55	1	0	0	0	0	0	0	0	0	0	0	0	0	0	0	0	0	0	0
1	80	0	1	0	2.5	2.39	0	0	0	0	0	1	0	0	0	0	0	0	0	0	0	0	0	0
1	80	0	1	0	2.37	1	0	0	0	1	0	0	0	0	0	0	0	0	0	0	0	0	0	0
1	80	0	1	0	2.28	0.57	0	0	0	0	0	0	0	0	0	0	0	1	0	0	0	0	0	0
1	80	0	1	0	2.26	1.46	0	0	0	0	0	1	0	0	0	0	0	0	0	0	0	0	0	0
1	80	0	1	0	2.25	4.26	0	0	0	0	0	1	0	0	0	0	0	0	0	0	0	0	0	0
1	80	0	1	0	2.17	1.71	0	0	0	0	0	0	0	0	0	0	0	0	0	0	0	0	0	0
1	80	0	1	0	2.06	0.99	0	0	0	1	0	0	0	0	0	0	0	0	0	0	0	0	0	0
1	80	0	1	0	2.04	0.74	0	0	0	1	0	0	0	0	0	0	0	0	0	0	0	0	0	0
1	80	0	1	0	2	1	0	0	0	0	0	0	1	0	0	0	0	0	0	0	0	0	0	0
1	80	0	1	0	1.97	1	0	0	0	0	0	0	0	0	0	0	0	0	0	0	0	0	0	0
1	80	0	1	0	1.96	0.8	0	0	0	1	0	0	0	0	0	0	0	0	0	0	0	0	0	0
1	80	0	1	0	1.85	1.9	0	0	0	0	0	0	0	0	1	0	0	0	0	0	0	0	0	0
1	80	0	1	0	1.79	1	0	0	0	1	0	0	0	0	0	0	0	0	0	0	0	0	0	0
1	80	0	1	0	1.79	0.55	0	0	0	0	0	0	0	0	1	0	0	0	0	0	0	0	0	0
1	80	0	1	0	1.75	2.28	0	0	0	0	0	1	0	0	0	0	0	0	0	0	0	0	0	0
1	80	0	1	0	1.72	0.67	0	0	0	0	0	0	0	0	0	0	0	0	0	0	0	0	0	0
1	80	0	1	0	1.66	1.89	0	0	0	0	0	0	0	0	0	0	0	0	0	0	0	0	0	0
1	80	0	1	0	1.6	0.8	0	0	0	0	0	0	0	0	0	0	0	0	0	0	0	0	0	0
1	80	0	1	0	1.54	0.72	0	0	0	1	0	0	0	0	0	0	0	0	0	0	0	0	0	0
1	80	0	1	0	1.43	1	0	0	0	0	0	0	0	0	0	0	0	0	0	0	0	0	0	0
1	80	0	1	0	1.43	0.65	0	0	0	0	0	0	0	0	0	0	0	0	0	0	0	0	0	0
1	80	0	1	0	1.32	0.67	0	0	0	0	0	0	0	0	0	0	0	0	0	0	0	0	0	0
1	80	0	1	0	1.32	0.65	0	0	0	0	0	0	0	0	0	0	0	0	0	0	0	0	0	0
1	80	0	1	0	1.2	0.72	0	0	0	0	0	0	0	0	0	0	0	0	0	0	0	0	0	0
1	80	0	1	0	1.13	2.52	0	0	0	0	0	0	0	0	0	0	0	0	0	0	0	0	0	0
1	80	0	1	0	1.08	0.99	0	0	0	0	0	0	0	0	0	0	0	0	0	1	0	0	0	0
1	80	0	1	0	1.06	3.99	0	0	0	0	0	0	0	0	0	0	0	0	0	0	0	0	0	0
1	80	0	1	0	1	1.13	0	0	0	0	0	0	0	0	0	0	1	0	0	0	0	0	0	0
1	80	0	1	0	0.8	1.16	0	0	0	0	0	0	0	1	0	0	0	0	0	0	0	0	0	0
1	80	0	1	0	0.74	0.77	0	0	0	0	0	0	0	0	1	0	0	0	0	0	0	0	0	0
1	80	0	1	1	0.691944	1.19472	0	0	0	0	0	0	0	0	0	0	0	0	0	0	0	0	0	1
1	80	0	1	0	0.45	2.03	0	0	0	0	0	0	0	0	0	0	0	0	0	0	0	0	0	0
1	80	0	1	0	0.45	0.85	0	0	0	0	0	0	0	0	0	0	0	0	0	0	0	0	0	1
1	80	0	1	0	0.31	1.3	0	0	0	0	0	0	0	0	0	0	0	0	0	0	0	0	0	1
1	80	0	1	0	0.17	0.94	0	0	0	0	0	0	0	0	0	0	0	0	0	0	0	0	0	1
0	80	0	1	0	2.31	2.22528	0	0	0	0	0	0	0	0	1	0	0	0	0	0	0	0	0	0
0	80	0	1	0	2.31	2.88	0	0	0	0	0	0	0	0	0	0	0	0	0	0	0	0	0	0
0	80	0	1	0	2.31	3.16	0	0	0	0	0	0	0	0	0	0	0	0	0	0	0	0	0	0
0	80	0	1	0	2.31	1	0	0	0	0	0	0	0	1	0	0	0	0	0	0	0	0	0	0
0	80	0	1	0	2.31	2.39	0	0	0	0	0	0	0	0	0	0	1	0	0	0	0	0	0	0
0	80	0	1	0	2.31	1.66	0	0	0	1	0	0	0	0	0	0	0	0	0	0	0	0	0	0
0	80	0	1	0	2.31	2.62	0	0	0	0	0	0	0	0	0	0	1	0	0	0	0	0	0	0
0	80	0	1	0	2.31	1.2	0	0	0	1	0	0	0	0	0	0	0	0	0	0	0	0	0	0
0	80	0	1	0	2.31	1.12	0	0	0	1	0	0	0	0	0	0	0	0	0	0	0	0	0	0
0	80	0	1	0	9.68	1	0	0	0	1	0	0	0	0	0	0	0	0	0	0	0	0	0	0
0	80	0	1	0	8.12694	1.07611	0	0	0	0	0	0	0	0	0	0	0	1	0	0	0	0	0	0
0	80	0	1	0	7.93	1.41	0	0	0	0	0	0	0	0	1	0	0	0	0	0	0	0	0	0
0	80	0	1	0	7.78	2.13	0	0	0	0	0	0	0	1	0	0	0	0	0	0	0	0	0	0
0	80	0	1	0	7.61	1.96	0	0	0	1	0	0	0	0	0	0	0	0	0	0	0	0	0	0
0	80	0	1	0	7.61	1.19	0	0	0	1	0	0	0	0	0	0	0	0	0	0	0	0	0	0
0	80	0	1	0	6.87	1.34	0	0	0	1	0	0	0	0	0	0	0	0	0	0	0	0	0	0
0	80	0	1	0	6.87	1.27	0	0	0	1	0	0	0	0	0	0	0	0	0	0	0	0	0	0
0	80	0	1	0	6.29	0.99	0	0	0	1	0	0	0	0	0	0	0	0	0	0	0	0	0	0
0	80	0	1	0	5.8	1.87	0	0	0	1	0	0	0	0	0	0	0	0	0	0	0	0	0	0
0	80	0	1	0	5.45	1.16	0	0	0	1	0	0	0	0	0	0	0	0	0	0	0	0	0	0
0	80	0	1	0	5.1	0.32	0	0	0	0	0	1	0	0	0	0	0	0	0	0	0	0	0	0
0	80	0	1	0	3.37	1	0	0	0	0	0	0	0	0	0	1	0	0	0	0	0	0	0	0
0	80	0	1	0	3.27	0.05	0	0	0	1	0	0	0	0	0	0	0	0	0	0	0	0	0	0
0	80	0	1	0	3.18	4.98	0	0	0	0	0	1	0	0	0	0	0	0	0	0	0	0	0	0
0	80	0	1	0	3.08	2.72	0	0	0	0	0	0	1	0	0	0	0	0	0	0	0	0	0	0
0	80	0	1	0	3.07	2.61	0	0	0	0	0	1	0	0	0	0	0	0	0	0	0	0	0	0
0	80	0	1	0	2.93	1	0	0	0	1	0	0	0	0	0	0	0	0	0	0	0	0	0	0
0	80	0	1	0	2.89	1.8	0	0	0	0	0	1	0	0	0	0	0	0	0	0	0	0	0	0
0	80	0	1	0	2.77	2.83	0	0	0	0	0	1	0	0	0	0	0	0	0	0	0	0	0	0
0	80	0	1	0	2.75	1.03	0	0	0	0	0	1	0	0	0	0	0	0	0	0	0	0	0	0
0	80	0	1	0	2.43	0.9	0	0	0	0	0	1	0	0	0	0	0	0	0	0	0	0	0	0
0	80	0	1	0	2.25194	2.38083	0	0	0	0	0	1	0	0	0	0	0	0	0	0	0	0	0	0
0	80	0	1	0	2.08	0.68	0	0	0	0	0	0	0	0	0	0	0	0	0	0	0	0	0	0
0	80	0	1	0	2	1	0	0	0	0	0	0	0	0	0	0	0	0	0	0	0	0	0	1
0	80	0	1	0	2	1	0	0	0	1	0	0	0	0	0	0	0	0	0	0	0	0	0	0
0	80	0	1	0	1.99	3.06	0	0	0	0	0	0	0	0	0	0	0	0	1	0	0	0	0	0
0	80	0	1	0	1.88	1.38	0	0	0	0	0	1	0	0	0	0	0	0	0	0	0	0	0	0
0	80	0	1	0	1.69	1.81	0	0	0	0	0	0	0	0	0	0	0	0	0	0	0	0	0	0
0	80	0	1	0	1.59	1.34	0	0	0	0	0	0	0	0	0	0	0	0	0	0	0	0	0	0
0	80	0	1	0	1.58	0.01	0	0	0	0	0	0	0	0	0	0	1	0	0	0	0	0	0	0
0	80	0	1	0	1.49	1	0	0	0	0	0	0	0	0	0	0	0	0	0	0	0	0	0	0
0	80	0	1	0	1.48	0.65	0	0	0	0	0	0	0	0	0	0	0	0	0	0	0	0	0	0
0	80	0	1	0	1.45	0.74	0	0	0	0	0	0	0	0	0	0	0	0	0	0	0	0	0	0
0	80	0	1	0	1.43	0.75	0	0	0	0	0	0	0	0	0	0	0	0	0	0	0	0	0	0
0	80	0	1	0	1.39	1	0	0	0	0	0	0	0	0	0	0	0	0	0	0	0	0	0	1
0	80	0	1	0	1.36	1	0	0	0	0	0	0	0	0	0	0	0	0	0	0	0	0	0	0
0	80	0	1	0	1.33	3.51	0	0	0	1	0	0	0	0	0	0	0	0	0	0	0	0	0	0
0	80	0	1	0	1.32	1.08	0	0	0	0	0	0	0	0	0	0	0	0	0	0	1	0	0	0
0	80	0	1	0	1.32	0.63	0	0	0	0	0	0	0	0	0	0	0	0	0	0	0	0	0	0
0	80	0	1	0	1.29	2.19	0	0	0	0	0	0	0	0	0	0	0	0	0	0	0	0	0	0
0	80	0	1	0	1.25	0.89	0	0	0	0	0	0	0	0	0	0	0	0	0	0	0	0	0	0
0	80	0	1	0	1.24	0.75	0	0	0	0	0	0	0	0	0	0	0	0	0	0	0	0	0	0
0	80	0	1	0	1.17	1.66	0	0	0	0	0	0	0	0	0	0	0	0	0	0	0	0	0	0
0	80	0	1	0	1.17	1.14	0	0	0	0	0	0	0	0	0	0	0	0	0	0	0	0	0	0
0	80	0	1	0	1.07	0.67	0	0	0	0	0	0	0	0	0	0	0	0	0	0	0	0	0	0
0	80	0	1	0	0.91	0.07	0	0	0	0	0	0	0	0	0	0	0	0	0	0	0	0	0	1
0	80	0	1	0	0.81	1	0	0	0	1	0	0	0	0	0	0	0	0	0	0	0	0	0	0
0	80	0	1	0	0.77	0.08	0	0	0	0	0	0	0	0	0	0	0	0	0	0	0	0	0	1
0	80	0	1	0	0.7	0.73	0	0	0	0	0	1	0	0	0	0	0	0	0	0	0	0	0	0
0	80	0	1	1	0.68	1	0	0	0	0	0	0	1	0	0	0	0	0	0	0	0	0	0	0
0	80	0	1	0	0.65	1.86	0	0	0	0	0	0	1	0	0	0	0	0	0	0	0	0	0	0
0	80	0	1	0	0.65	0.67	0	0	0	1	0	0	0	0	0	0	0	0	0	0	0	0	0	0
0	80	0	1	0	0.53	0.56	0	0	0	0	0	0	0	0	0	0	0	0	0	0	0	0	0	0
0	80	0	1	0	0.36	0.99	0	0	0	0	0	0	0	0	0	0	0	0	0	0	0	0	0	1
0	80	0	1	0	0.32	1.04	0	0	0	0	0	1	0	0	0	0	0	0	0	0	0	0	0	0
0	80	0	1	0	0.32	0.62	0	0	0	0	0	0	0	0	0	0	0	0	0	0	0	0	0	1
1	79	0	1	0	2.31	1.16	0	0	0	0	0	0	0	0	1	0	0	0	0	0	0	0	0	0
1	79	0	1	0	2.31	2.47	0	0	0	0	0	0	0	0	1	0	0	0	0	0	0	0	0	0
1	79	0	1	0	2.31	1	0	0	0	0	0	0	0	0	0	0	1	0	0	0	0	0	0	0
1	79	0	1	0	2.31	2.78	0	0	0	0	0	0	0	0	0	0	0	0	0	0	0	0	0	0
1	79	0	1	0	2.31	1.15	0	0	0	0	0	0	0	1	0	0	0	0	0	0	0	0	0	0
1	79	0	1	0	2.31	1.31	0	0	0	0	0	0	0	0	1	0	0	0	0	0	0	0	0	0
1	79	0	1	0	2.31	2.03611	0	0	0	0	0	0	0	0	0	0	0	0	0	0	0	0	0	0
1	79	0	1	0	2.31	1.79	0	0	0	0	0	0	0	0	0	0	0	0	0	0	0	0	0	0
1	79	0	1	0	2.31	1.82	0	0	0	0	0	0	1	0	0	0	0	0	0	0	0	0	0	0
1	79	0	1	0	2.31	2.61	0	0	0	1	0	0	0	0	0	0	0	0	0	0	0	0	0	0
1	79	0	1	0	2.31	1.19	0	0	0	1	0	0	0	0	0	0	0	0	0	0	0	0	0	0
1	79	0	1	0	2.31	1	0	0	0	1	0	0	0	0	0	0	0	0	0	0	0	0	0	0
1	79	0	1	0	2.31	2.51	0	0	0	1	0	0	0	0	0	0	0	0	0	0	0	0	0	0
1	79	0	1	0	2.31	1.26	0	0	0	1	0	0	0	0	0	0	0	0	0	0	0	0	0	0
1	79	0	1	0	2.31	1	0	0	0	1	0	0	0	0	0	0	0	0	0	0	0	0	0	0
1	79	0	1	0	11.56	2.1	0	0	0	1	0	0	0	0	0	0	0	0	0	0	0	0	0	0
1	79	0	1	0	11.25	1	0	0	0	1	0	0	0	0	0	0	0	0	0	0	0	0	0	0
1	79	0	1	0	11.03	0.85	0	0	0	1	0	0	0	0	0	0	0	0	0	0	0	0	0	0
1	79	0	1	0	11.01	2.1	0	0	0	0	0	0	0	0	1	0	0	0	0	0	0	0	0	0
1	79	0	1	0	10.61	2.62	0	0	0	1	0	0	0	0	0	0	0	0	0	0	0	0	0	0
1	79	0	1	0	10.25	3.42	0	0	0	1	0	0	0	0	0	0	0	0	0	0	0	0	0	0
1	79	0	1	0	8	2.81	0	0	0	1	0	0	0	0	0	0	0	0	0	0	0	0	0	0
1	79	0	1	0	7.71	2.07	0	0	0	0	0	0	0	0	0	0	0	1	0	0	0	0	0	0
1	79	0	1	0	7.14	1.64	0	0	0	0	0	0	0	0	1	0	0	0	0	0	0	0	0	0
1	79	0	1	0	7.13	1	0	0	0	0	0	0	0	0	1	0	0	0	0	0	0	0	0	0
1	79	0	1	0	7.1	1	0	0	0	1	0	0	0	0	0	0	0	0	0	0	0	0	0	0
1	79	0	1	0	6.67	1.77	0	0	0	0	0	0	0	0	1	0	0	0	0	0	0	0	0	0
1	79	0	1	0	6.49	1.34	0	0	0	1	0	0	0	0	0	0	0	0	0	0	0	0	0	0
1	79	0	1	0	6.46	2.23	0	0	0	1	0	0	0	0	0	0	0	0	0	0	0	0	0	0
1	79	0	1	0	6.46	2.13	0	0	0	1	0	0	0	0	0	0	0	0	0	0	0	0	0	0
1	79	0	1	0	6.35	1.25	0	0	0	0	0	0	0	0	0	0	0	0	1	0	0	0	0	0
1	79	0	1	0	6.19	2.26	0	0	0	1	0	0	0	0	0	0	0	0	0	0	0	0	0	0
1	79	0	1	0	6.18	2.11	0	0	0	1	0	0	0	0	0	0	0	0	0	0	0	0	0	0
1	79	0	1	0	5.85	2.17	0	0	0	1	0	0	0	0	0	0	0	0	0	0	0	0	0	0
1	79	0	1	0	5.85	1.6	0	0	0	1	0	0	0	0	0	0	0	0	0	0	0	0	0	0
1	79	0	1	0	5.72	1.23	0	0	0	1	0	0	0	0	0	0	0	0	0	0	0	0	0	0
1	79	0	1	0	4.02	1	0	0	0	1	0	0	0	0	0	0	0	0	0	0	0	0	0	0
1	79	0	1	0	3.31	2.78	0	0	0	0	0	1	0	0	0	0	0	0	0	0	0	0	0	0
1	79	0	1	0	3.27	1	0	0	0	0	0	1	0	0	0	0	0	0	0	0	0	0	0	0
1	79	0	1	0	3.26	0.09	0	0	0	0	0	0	0	0	0	0	0	1	0	0	0	0	0	0
1	79	0	1	0	3.25	0.98	0	0	0	0	0	1	0	0	0	0	0	0	0	0	0	0	0	0
1	79	0	1	0	2.96	1	0	0	0	0	0	0	0	0	1	0	0	0	0	0	0	0	0	0
1	79	0	1	0	2.95	3.89	0	0	0	0	0	1	0	0	0	0	0	0	0	0	0	0	0	0
1	79	0	1	0	2.94	1	0	0	0	1	0	0	0	0	0	0	0	0	0	0	0	0	0	0
1	79	0	1	0	2.76	0.09	0	0	0	1	0	0	0	0	0	0	0	0	0	0	0	0	0	0
1	79	0	1	0	2.69	1.92	0	0	0	0	0	1	0	0	0	0	0	0	0	0	0	0	0	0
1	79	0	1	0	2.59	2.52	0	0	0	0	0	1	0	0	0	0	0	0	0	0	0	0	0	0
1	79	0	1	0	2.57	1.75	0	0	0	0	0	1	0	0	0	0	0	0	0	0	0	0	0	0
1	79	0	1	0	2.57	1.04	0	0	0	0	0	1	0	0	0	0	0	0	0	0	0	0	0	0
1	79	0	1	0	2.47	0.67	0	0	0	0	0	1	0	0	0	0	0	0	0	0	0	0	0	0
1	79	0	1	0	2.46	1.16	0	0	0	0	0	1	0	0	0	0	0	0	0	0	0	0	0	0
1	79	0	1	0	2.36	1	0	0	0	0	0	1	0	0	0	0	0	0	0	0	0	0	0	0
1	79	0	1	0	2.35	1	0	0	0	0	0	1	0	0	0	0	0	0	0	0	0	0	0	0
1	79	0	1	0	2.31	3.16	0	0	0	0	0	1	0	0	0	0	0	0	0	0	0	0	0	0
1	79	0	1	1	2.3	1	0	0	0	0	0	0	0	0	1	0	0	0	0	0	0	0	0	0
1	79	0	1	0	2.26	2.12	0	0	0	0	0	1	0	0	0	0	0	0	0	0	0	0	0	0
1	79	0	1	0	2.24	1	0	0	0	0	0	0	0	0	0	0	0	0	1	0	0	0	0	0
1	79	0	1	0	2.14	1	0	0	0	0	0	0	0	0	1	0	0	0	0	0	0	0	0	0
1	79	0	1	0	2.12	0.84	0	0	0	0	0	0	0	0	0	0	0	0	0	0	0	0	0	0
1	79	0	1	0	2	1	0	0	0	0	0	0	0	0	0	0	0	0	0	0	0	0	0	1
1	79	0	1	0	2	1	0	0	0	0	0	0	0	0	0	0	0	1	0	0	0	0	0	0
1	79	0	1	0	2	1	0	0	0	0	0	1	0	0	0	0	0	0	0	0	0	0	0	0
1	79	0	1	0	1.86	1	0	0	0	0	0	0	0	0	0	0	0	0	0	0	0	0	0	0
1	79	0	1	0	1.81	2.68	0	0	0	0	0	0	0	0	1	0	0	0	0	0	0	0	0	0
1	79	0	1	0	1.8	0.89	0	0	0	0	0	0	0	0	0	0	0	0	0	0	0	0	0	0
1	79	0	1	0	1.79	1.39	0	0	0	0	0	0	0	0	0	0	0	0	0	0	0	0	0	0
1	79	0	1	0	1.76	1.29	0	0	0	1	0	0	0	0	0	0	0	0	0	0	0	0	0	0
1	79	0	1	0	1.76	0.1	0	0	0	0	0	0	0	0	0	0	0	0	1	0	0	0	0	0
1	79	0	1	0	1.68	1	0	0	0	1	0	0	0	0	0	0	0	0	0	0	0	0	0	0
1	79	0	1	0	1.66	2.85	0	0	0	0	0	1	0	0	0	0	0	0	0	0	0	0	0	0
1	79	0	1	0	1.65	1.61	0	0	0	0	0	0	0	0	0	0	0	0	0	0	0	0	0	0
1	79	0	1	0	1.64	1.67	0	0	0	0	0	1	0	0	0	0	0	0	0	0	0	0	0	0
1	79	0	1	0	1.62	1.6	0	0	0	0	0	1	0	0	0	0	0	0	0	0	0	0	0	0
1	79	0	1	0	1.56	0.96	0	0	0	0	0	0	0	0	0	0	0	0	0	0	0	0	0	0
1	79	0	1	0	1.51	1.81	0	0	0	0	0	1	0	0	0	0	0	0	0	0	0	0	0	0
1	79	0	1	1	1.49	1	0	0	0	0	0	1	0	0	0	0	0	0	0	0	0	0	0	0
1	79	0	1	0	1.47	2.34	0	0	0	0	0	0	0	0	0	0	0	0	0	0	0	0	0	0
1	79	0	1	0	1.44	0.71	0	0	0	0	0	0	0	0	0	0	0	0	0	0	0	0	0	0
1	79	0	1	0	1.44	0.7	0	0	0	0	0	0	0	0	0	0	0	0	0	0	0	0	0	0
1	79	0	1	0	1.24	2.58	0	0	0	0	0	1	0	0	0	0	0	0	0	0	0	0	0	0
1	79	0	1	0	1.18	0.64	0	0	0	0	0	0	0	0	0	0	0	0	0	0	0	0	0	0
1	79	0	1	0	1.17	1	0	0	0	0	0	0	0	0	0	0	0	0	0	0	0	0	0	0
1	79	0	1	0	1.13	2.03	0	0	0	0	0	0	0	0	0	0	0	0	0	0	0	0	0	0
1	79	0	1	0	1.04	0.96	0	0	0	0	0	0	0	0	1	0	0	0	0	0	0	0	0	0
1	79	0	1	1	0.96	0.12	0	0	0	1	0	0	0	0	0	0	0	0	0	0	0	0	0	0
1	79	0	1	1	0.94	1.1	0	0	0	1	0	0	0	0	0	0	0	0	0	0	0	0	0	0
1	79	0	1	0	0.88	0.72	0	0	0	1	0	0	0	0	0	0	0	0	0	0	0	0	0	0
1	79	0	1	0	0.88	0.7	0	0	0	0	0	1	0	0	0	0	0	0	0	0	0	0	0	0
1	79	0	1	0	0.81	0.7	0	0	0	0	0	0	0	0	0	0	0	0	0	0	0	0	1	0
1	79	0	1	0	0.73	0.07	0	0	0	0	0	0	0	1	0	0	0	0	0	0	0	0	0	0
1	79	0	1	0	0.7	1.16	0	0	0	0	0	0	0	0	0	0	0	0	0	0	0	0	0	1
1	79	0	1	0	0.57	1.68	0	0	0	0	0	0	0	0	0	0	0	0	0	0	0	0	0	0
1	79	0	1	0	0.5	0.56	0	0	0	0	0	0	0	0	0	0	0	0	0	0	0	0	0	1
1	79	0	1	0	0.46	1.13	0	0	0	1	0	0	0	0	0	0	0	0	0	0	0	0	0	0
1	79	0	1	0	0.43	0.82	0	0	0	0	0	0	0	0	0	0	1	0	0	0	0	0	0	0
1	79	0	1	1	0.33	0.87	0	0	0	0	0	0	0	0	0	0	0	0	0	0	0	0	0	0
1	79	0	1	0	0.23	0.75	0	0	0	0	0	0	0	0	0	0	0	0	0	0	0	0	0	1
1	79	0	1	0	0.211111	0.937778	0	0	0	0	0	0	0	0	0	0	0	0	0	0	0	0	0	1
1	79	0	1	0	-0.00166667	1.03472	0	0	0	1	0	0	0	0	0	0	0	0	0	0	0	0	0	0
0	79	0	1	0	2.31	2.29	0	0	0	0	0	0	0	1	0	0	0	0	0	0	0	0	0	0
0	79	0	1	0	2.31	2.65	0	0	0	0	0	0	0	1	0	0	0	0	0	0	0	0	0	0
0	79	0	1	0	2.31	2.93	0	0	0	0	0	0	0	0	0	0	0	0	0	0	0	0	0	0
0	79	0	1	0	2.31	2.33444	0	0	0	0	0	0	1	0	0	0	0	0	0	0	0	0	0	0
0	79	0	1	0	2.31	2.04167	0	0	0	0	0	0	0	1	0	0	0	0	0	0	0	0	0	0
0	79	0	1	0	2.31	2.86	0	0	0	1	0	0	0	0	0	0	0	0	0	0	0	0	0	0
0	79	0	1	0	11.13	3.02	0	0	0	0	0	0	0	0	0	0	0	0	0	0	0	1	0	0
0	79	0	1	0	11.04	2.51	0	0	0	0	0	0	0	0	0	0	0	0	0	1	0	0	0	0
0	79	0	1	0	9.23	3.46	0	0	0	1	0	0	0	0	0	0	0	0	0	0	0	0	0	0
0	79	0	1	0	9.05	2.11	0	0	0	0	0	0	0	0	0	0	0	0	0	1	0	0	0	0
0	79	0	1	0	8.25	4.18	0	0	0	0	0	0	0	1	0	0	0	0	0	0	0	0	0	0
0	79	0	1	0	7.09	1	0	0	0	0	0	0	0	0	1	0	0	0	0	0	0	0	0	0
0	79	0	1	0	6.26	4.64	0	0	0	1	0	0	0	0	0	0	0	0	0	0	0	0	0	0
0	79	0	1	0	6.15	2.07	0	0	0	1	0	0	0	0	0	0	0	0	0	0	0	0	0	0
0	79	0	1	0	6.06	1.93	0	0	0	1	0	0	0	0	0	0	0	0	0	0	0	0	0	0
0	79	0	1	0	5.81	2.38	0	0	0	1	0	0	0	0	0	0	0	0	0	0	0	0	0	0
0	79	0	1	0	4.13	0.1	0	0	0	1	0	0	0	0	0	0	0	0	0	0	0	0	0	0
0	79	0	1	0	3.76	1	0	0	0	0	0	0	0	0	0	0	0	0	0	0	0	0	0	0
0	79	0	1	0	3.61	1	0	0	0	0	0	1	0	0	0	0	0	0	0	0	0	0	0	0
0	79	0	1	0	3.15	0.52	0	0	0	0	0	0	0	1	0	0	0	0	0	0	0	0	0	0
0	79	0	1	0	3.07	0.04	0	0	0	1	0	0	0	0	0	0	0	0	0	0	0	0	0	0
0	79	0	1	0	3.01	2.27	0	0	0	0	0	1	0	0	0	0	0	0	0	0	0	0	0	0
0	79	0	1	0	2.96	1.95	0	0	0	0	0	0	0	0	1	0	0	0	0	0	0	0	0	0
0	79	0	1	0	2.92	1	0	0	0	1	0	0	0	0	0	0	0	0	0	0	0	0	0	0
0	79	0	1	0	2.78	1	0	0	0	1	0	0	0	0	0	0	0	0	0	0	0	0	0	0
0	79	0	1	1	2.73	1.17	0	0	0	1	0	0	0	0	0	0	0	0	0	0	0	0	0	0
0	79	0	1	0	2.62	0.68	0	0	0	0	0	0	0	1	0	0	0	0	0	0	0	0	0	0
0	79	0	1	0	2.51	3.02	0	0	0	0	0	0	0	0	0	0	0	0	0	0	0	0	0	0
0	79	0	1	0	2.25	1	0	0	0	0	0	1	0	0	0	0	0	0	0	0	0	0	0	0
0	79	0	1	0	2.15	0.06	0	0	0	1	0	0	0	0	0	0	0	0	0	0	0	0	0	0
0	79	0	1	0	2.12	3.19	0	0	0	0	0	0	0	0	0	0	0	0	1	0	0	0	0	0
0	79	0	1	0	1.98	0.74	0	0	0	1	0	0	0	0	0	0	0	0	0	0	0	0	0	0
0	79	0	1	0	1.87	3.57	0	0	0	0	0	0	1	0	0	0	0	0	0	0	0	0	0	0
0	79	0	1	0	1.82	1.02	0	0	0	0	0	0	0	0	0	0	0	0	0	1	0	0	0	0
0	79	0	1	0	1.74	3.37	0	0	0	0	0	0	0	0	0	0	0	0	1	0	0	0	0	0
0	79	0	1	0	1.74	2.46	0	0	0	1	0	0	0	0	0	0	0	0	0	0	0	0	0	0
0	79	0	1	0	1.74	1.74	0	0	0	0	0	0	0	0	0	0	0	0	0	0	0	0	0	0
0	79	0	1	0	1.74	0.53	0	0	0	0	0	0	0	0	0	0	0	0	0	0	0	0	0	0
0	79	0	1	0	1.73	0.67	0	0	0	0	0	0	0	0	0	0	0	0	0	0	0	1	0	0
0	79	0	1	0	1.71	0.43	0	0	0	0	0	0	0	0	0	0	0	0	0	0	0	0	0	0
0	79	0	1	0	1.63	1.95	0	0	0	0	0	0	0	0	0	0	0	0	0	0	0	0	0	0
0	79	0	1	0	1.57	1	0	0	0	1	0	0	0	0	0	0	0	0	0	0	0	0	0	0
0	79	0	1	0	1.56	1	0	0	0	1	0	0	0	0	0	0	0	0	0	0	0	0	0	0
0	79	0	1	0	1.53	0.04	0	0	0	1	0	0	0	0	0	0	0	0	0	0	0	0	0	0
0	79	0	1	0	1.5	1	0	0	0	0	0	0	0	0	0	0	0	0	0	0	0	0	0	0
0	79	0	1	0	1.36	2.34	0	0	0	0	0	0	0	0	0	0	0	0	0	0	0	0	0	0
0	79	0	1	0	1.33	1	0	0	0	0	0	0	0	0	0	0	0	0	0	0	0	0	0	0
0	79	0	1	1	1.27	1	0	0	0	0	0	0	0	0	0	0	0	0	0	0	0	1	0	0
0	79	0	1	0	1.2	1	0	0	0	0	0	0	0	0	0	0	0	0	0	0	0	0	0	0
0	79	0	1	0	1.11	2.41	0	0	0	0	0	1	0	0	0	0	0	0	0	0	0	0	0	0
0	79	0	1	0	1.1	0.78	0	0	0	0	0	1	0	0	0	0	0	0	0	0	0	0	0	0
0	79	0	1	0	1.01111	2.07278	0	0	0	0	0	0	0	0	0	0	0	0	0	0	0	1	0	0
0	79	0	1	0	0.99	1	0	0	0	0	0	0	0	0	1	0	0	0	0	0	0	0	0	0
0	79	0	1	0	0.77	1.27	0	0	0	1	0	0	0	0	0	0	0	0	0	0	0	0	0	0
0	79	0	1	1	0.77	1	0	0	0	0	0	0	0	0	0	0	0	0	0	0	0	0	0	0
0	79	0	1	0	0.75	0.97	0	0	0	1	0	0	0	0	0	0	0	0	0	0	0	0	0	0
0	79	0	1	0	0.72	2.39	0	0	0	1	0	0	0	0	0	0	0	0	0	0	0	0	0	0
0	79	0	1	1	0.642222	0.569167	0	0	0	0	0	0	1	0	0	0	0	0	0	0	0	0	0	0
0	79	0	1	0	0.55	0.7	0	0	0	1	0	0	0	0	0	0	0	0	0	0	0	0	0	0
0	79	0	1	0	0.5	1.26	0	0	0	0	0	0	0	0	0	0	0	0	0	0	0	0	0	0
0	79	0	1	0	0.5	0.71	0	0	0	0	0	0	0	0	0	0	0	0	0	0	0	0	0	1
0	79	0	1	0	0.37	1	0	0	0	0	0	0	0	0	0	0	0	0	1	0	0	0	0	0
0	79	0	1	1	0.37	1	0	0	0	0	0	0	0	1	0	0	0	0	0	0	0	0	0	0
0	79	0	1	0	0.331944	1.52833	0	0	0	0	0	0	0	0	0	0	0	0	0	0	0	0	0	1
0	79	0	1	0	0.17	0.92	0	0	0	0	0	0	0	0	1	0	0	0	0	0	0	0	0	0
1	78	0	1	0	2.31	3.05	0	0	0	0	0	0	0	0	0	0	0	0	0	0	0	0	0	0
1	78	0	1	0	2.31	0.78	0	0	0	0	0	0	0	0	0	0	0	0	0	0	0	0	0	1
1	78	0	1	0	2.31	1.82	0	0	0	0	0	0	1	0	0	0	0	0	0	0	0	0	0	0
1	78	0	1	0	2.31	2.32	0	0	0	0	0	0	1	0	0	0	0	0	0	0	0	0	0	0
1	78	0	1	0	2.31	1.38	0	0	0	0	0	0	0	0	0	0	0	0	0	0	0	0	0	0
1	78	0	1	0	2.31	4.12	0	0	0	0	0	0	1	0	0	0	0	0	0	0	0	0	0	0
1	78	0	1	0	2.31	1.1	0	0	0	1	0	0	0	0	0	0	0	0	0	0	0	0	0	0
1	78	0	1	0	2.31	3.58	0	0	0	1	0	0	0	0	0	0	0	0	0	0	0	0	0	0
1	78	0	1	0	2.31	2.56	0	0	0	1	0	0	0	0	0	0	0	0	0	0	0	0	0	0
1	78	0	1	0	2.31	1.77	0	0	0	1	0	0	0	0	0	0	0	0	0	0	0	0	0	0
1	78	0	1	0	11.94	2.1	0	0	0	1	0	0	0	0	0	0	0	0	0	0	0	0	0	0
1	78	0	1	0	11.74	1.12	0	0	0	1	0	0	0	0	0	0	0	0	0	0	0	0	0	0
1	78	0	1	0	11.5	2.11	0	0	0	0	0	0	0	0	0	0	0	0	0	0	0	0	0	0
1	78	0	1	0	11.46	2.58	0	0	0	1	0	0	0	0	0	0	0	0	0	0	0	0	0	0
1	78	0	1	0	11.32	1.9	0	0	0	1	0	0	0	0	0	0	0	0	0	0	0	0	0	0
1	78	0	1	0	10.81	1.73	0	0	0	0	0	0	0	0	0	0	0	0	0	1	0	0	0	0
1	78	0	1	0	9.48	2.44	0	0	0	1	0	0	0	0	0	0	0	0	0	0	0	0	0	0
1	78	0	1	0	9.48	2.38	0	0	0	1	0	0	0	0	0	0	0	0	0	0	0	0	0	0
1	78	0	1	0	9.23	4.34	0	0	0	0	0	0	0	0	1	0	0	0	0	0	0	0	0	0
1	78	0	1	0	6.99	2.27	0	0	0	1	0	0	0	0	0	0	0	0	0	0	0	0	0	0
1	78	0	1	0	6.73	1.31	0	0	0	1	0	0	0	0	0	0	0	0	0	0	0	0	0	0
1	78	0	1	0	6.58	1.04	0	0	0	1	0	0	0	0	0	0	0	0	0	0	0	0	0	0
1	78	0	1	0	6.51	1.38	0	0	0	1	0	0	0	0	0	0	0	0	0	0	0	0	0	0
1	78	0	1	1	5.56	1.59	0	0	0	1	0	0	0	0	0	0	0	0	0	0	0	0	0	0
1	78	0	1	0	4.74	1	0	0	0	0	0	0	0	0	1	0	0	0	0	0	0	0	0	0
1	78	0	1	0	4.63	0.19	0	0	0	1	0	0	0	0	0	0	0	0	0	0	0	0	0	0
1	78	0	1	0	4.14	0.93	0	0	0	1	0	0	0	0	0	0	0	0	0	0	0	0	0	0
1	78	0	1	1	3.56	1	0	0	0	0	0	0	0	0	0	0	0	0	0	0	0	0	0	0
1	78	0	1	0	3.5	0.12	0	0	0	1	0	0	0	0	0	0	0	0	0	0	0	0	0	0
1	78	0	1	0	3.49	1	0	0	0	0	0	1	0	0	0	0	0	0	0	0	0	0	0	0
1	78	0	1	0	3.35	1.18	0	0	0	0	0	1	0	0	0	0	0	0	0	0	0	0	0	0
1	78	0	1	0	3.18	2.34	0	0	0	0	0	1	0	0	0	0	0	0	0	0	0	0	0	0
1	78	0	1	0	3.16	3.33	0	0	0	0	0	0	0	0	0	0	0	0	1	0	0	0	0	0
1	78	0	1	0	3.15	2.22	0	0	0	0	0	1	0	0	0	0	0	0	0	0	0	0	0	0
1	78	0	1	0	3.05	1	0	0	0	0	0	0	0	0	0	0	0	0	0	0	0	0	0	0
1	78	0	1	0	2.96	1	0	0	0	0	0	1	0	0	0	0	0	0	0	0	0	0	0	0
1	78	0	1	1	2.9	1.16	0	0	0	0	0	0	0	0	0	0	0	0	1	0	0	0	0	0
1	78	0	1	0	2.86	3.43	0	0	0	0	0	1	0	0	0	0	0	0	0	0	0	0	0	0
1	78	0	1	0	2.84056	1.65028	0	0	0	0	0	0	0	0	0	0	0	0	0	0	0	0	0	0
1	78	0	1	0	2.8	1	0	0	0	0	0	1	0	0	0	0	0	0	0	0	0	0	0	0
1	78	0	1	0	2.74	1	0	0	0	0	0	1	0	0	0	0	0	0	0	0	0	0	0	0
1	78	0	1	0	2.66	2.93	0	0	0	0	0	1	0	0	0	0	0	0	0	0	0	0	0	0
1	78	0	1	0	2.6	1	0	0	0	0	0	1	0	0	0	0	0	0	0	0	0	0	0	0
1	78	0	1	0	2.57	1	0	0	0	0	0	1	0	0	0	0	0	0	0	0	0	0	0	0
1	78	0	1	0	2.13	1.18	0	0	0	0	0	1	0	0	0	0	0	0	0	0	0	0	0	0
1	78	0	1	0	2.07	2.71	0	0	0	0	0	1	0	0	0	0	0	0	0	0	0	0	0	0
1	78	0	1	0	2.07	0.07	0	0	0	0	0	0	0	0	0	0	0	0	0	0	0	0	0	1
1	78	0	1	0	2.03	1.41	0	0	0	0	0	0	0	0	0	0	0	0	0	0	0	0	0	0
1	78	0	1	0	2.03	1	0	0	0	1	0	0	0	0	0	0	0	0	0	0	0	0	0	0
1	78	0	1	0	2	1	0	0	0	0	0	0	0	0	1	0	0	0	0	0	0	0	0	0
1	78	0	1	0	2	1	0	0	0	0	0	1	0	0	0	0	0	0	0	0	0	0	0	0
1	78	0	1	0	1.98	2.98	0	0	0	0	0	1	0	0	0	0	0	0	0	0	0	0	0	0
1	78	0	1	0	1.98	0.06	0	0	0	0	0	1	0	0	0	0	0	0	0	0	0	0	0	0
1	78	0	1	0	1.9	1.6	0	0	0	0	0	0	0	0	0	0	0	1	0	0	0	0	0	0
1	78	0	1	0	1.9	1	0	0	0	1	0	0	0	0	0	0	0	0	0	0	0	0	0	0
1	78	0	1	0	1.88	3.9	0	0	0	0	0	0	0	0	1	0	0	0	0	0	0	0	0	0
1	78	0	1	0	1.88	1	0	0	0	1	0	0	0	0	0	0	0	0	0	0	0	0	0	0
1	78	0	1	0	1.82	0.91	0	0	0	1	0	0	0	0	0	0	0	0	0	0	0	0	0	0
1	78	0	1	0	1.58	0.6	0	0	0	0	0	0	0	0	0	0	0	0	0	0	0	0	0	0
1	78	0	1	0	1.57	0.66	0	0	0	0	0	0	0	0	0	0	0	0	0	0	0	0	0	0
1	78	0	1	0	1.53	0.75	0	0	0	0	0	0	1	0	0	0	0	0	0	0	0	0	0	0
1	78	0	1	0	1.47611	1.12861	0	0	0	0	0	0	1	0	0	0	0	0	0	0	0	0	0	0
1	78	0	1	0	1.45	1.28	0	0	0	0	0	0	0	0	0	0	0	0	0	0	0	0	0	0
1	78	0	1	0	1.44	1	0	0	0	0	0	0	0	0	0	0	0	0	0	0	0	0	0	0
1	78	0	1	0	1.44	0.52	0	0	0	0	0	0	0	0	0	0	0	0	0	0	0	0	0	0
1	78	0	1	0	1.43	1	0	0	0	0	0	0	0	0	0	0	0	0	0	0	0	0	0	0
1	78	0	1	0	1.39	1	0	0	0	0	0	0	0	0	0	0	0	0	0	0	0	0	0	0
1	78	0	1	0	1.33	0.01	0	0	0	0	0	1	0	0	0	0	0	0	0	0	0	0	0	0
1	78	0	1	0	1.31	0.94	0	0	0	0	0	0	0	0	0	0	0	1	0	0	0	0	0	0
1	78	0	1	0	1.3	1	0	0	0	0	0	0	0	0	0	0	0	0	0	0	0	0	0	1
1	78	0	1	0	1.24	0.76	0	0	0	0	0	1	0	0	0	0	0	0	0	0	0	0	0	0
1	78	0	1	0	1.23	2.42	0	0	0	0	0	1	0	0	0	0	0	0	0	0	0	0	0	0
1	78	0	1	0	1.18	0.77	0	0	0	0	0	0	0	0	0	0	0	0	0	0	0	0	0	0
1	78	0	1	0	1.09	3.87	0	0	0	0	0	0	0	0	0	0	0	0	0	0	0	0	0	0
1	78	0	1	1	1.05	1	0	0	0	0	0	0	0	0	0	0	0	0	0	0	0	0	0	1
1	78	0	1	0	0.96	1	0	0	0	0	0	0	0	0	0	0	0	0	0	0	0	0	0	1
1	78	0	1	0	0.76	1.31	0	0	0	0	0	0	0	0	1	0	0	0	0	0	0	0	0	0
1	78	0	1	0	0.71	1	0	0	0	0	0	0	0	0	0	0	0	0	0	0	0	0	0	1
1	78	0	1	0	0.67	1	0	0	0	0	0	0	0	0	0	0	0	0	0	0	0	0	0	1
1	78	0	1	0	0.66	0.01	0	0	0	0	0	0	0	0	1	0	0	0	0	0	0	0	0	0
1	78	0	1	0	0.6	1	0	0	0	0	0	0	0	0	0	0	0	0	0	0	0	0	0	1
1	78	0	1	0	0.58	1.22	0	0	0	0	0	0	0	0	0	0	0	0	0	0	0	0	0	1
1	78	0	1	0	0.57	0.73	0	0	0	0	0	0	0	0	0	0	0	0	0	0	0	0	0	1
1	78	0	1	0	0.53	0.6	0	0	0	1	0	0	0	0	0	0	0	0	0	0	0	0	0	0
1	78	0	1	0	0.51	1	0	0	0	0	0	0	0	0	0	0	0	0	0	0	0	0	0	1
1	78	0	1	0	0.48	0.83	0	0	0	0	0	0	0	0	0	0	0	0	0	0	0	0	0	1
1	78	0	1	0	0.47	1.24	0	0	0	0	0	1	0	0	0	0	0	0	0	0	0	0	0	0
1	78	0	1	1	0.346944	0.857778	0	0	0	1	0	0	0	0	0	0	0	0	0	0	0	0	0	0
1	78	0	1	0	0.17	1.15	0	0	0	0	0	0	0	0	1	0	0	0	0	0	0	0	0	0
0	78	0	1	0	2.31	4.7	0	0	0	1	0	0	0	0	0	0	0	0	0	0	0	0	0	0
0	78	0	1	0	2.31	1.08	0	0	0	0	0	0	0	0	1	0	0	0	0	0	0	0	0	0
0	78	0	1	0	2.31	1.82	0	0	0	0	0	0	0	0	0	0	0	0	0	0	0	0	0	0
0	78	0	1	0	2.31	2.0925	0	0	0	0	0	0	0	1	0	0	0	0	0	0	0	0	0	0
0	78	0	1	0	2.31	2.10667	0	0	0	0	0	0	0	1	0	0	0	0	0	0	0	0	0	0
0	78	0	1	0	2.31	1.1575	0	0	0	0	0	0	0	0	0	0	0	0	0	0	0	0	0	0
0	78	0	1	0	2.31	3.05361	0	0	0	0	0	0	1	0	0	0	0	0	0	0	0	0	0	0
0	78	0	1	0	2.31	0.87	0	0	0	1	0	0	0	0	0	0	0	0	0	0	0	0	0	0
0	78	0	1	0	2.31	0.73	0	0	0	0	0	0	1	0	0	0	0	0	0	0	0	0	0	0
0	78	0	1	0	2.31	1.11	0	0	0	1	0	0	0	0	0	0	0	0	0	0	0	0	0	0
0	78	0	1	0	2.31	1.76	0	0	0	1	0	0	0	0	0	0	0	0	0	0	0	0	0	0
0	78	0	1	1	2.31	0.71	0	0	0	0	0	1	0	0	0	0	0	0	0	0	0	0	0	0
0	78	0	1	0	2.31	1.15	0	0	0	0	0	0	0	0	0	0	0	0	0	0	0	0	0	0
0	78	0	1	0	2.31	4.01	0	0	0	0	0	0	0	0	0	0	0	0	0	0	0	0	0	0
0	78	0	1	0	11.28	1.31	0	0	0	0	0	0	1	0	0	0	0	0	0	0	0	0	0	0
0	78	0	1	0	11.16	1.83	0	0	0	1	0	0	0	0	0	0	0	0	0	0	0	0	0	0
0	78	0	1	0	10.8992	3.37111	0	0	0	0	0	0	0	1	0	0	0	0	0	0	0	0	0	0
0	78	0	1	0	7.99	2.48	0	0	0	0	0	0	0	0	1	0	0	0	0	0	0	0	0	0
0	78	0	1	0	7.7	2.36	0	0	0	0	0	0	0	0	1	0	0	0	0	0	0	0	0	0
0	78	0	1	0	7.34	2.41	0	0	0	1	0	0	0	0	0	0	0	0	0	0	0	0	0	0
0	78	0	1	0	6.57	1.19	0	0	0	1	0	0	0	0	0	0	0	0	0	0	0	0	0	0
0	78	0	1	0	6.49	1.63	0	0	0	1	0	0	0	0	0	0	0	0	0	0	0	0	0	0
0	78	0	1	0	6.45	1.7	0	0	0	0	0	0	0	0	0	0	0	0	1	0	0	0	0	0
0	78	0	1	0	6.19	1.06	0	0	0	0	0	0	0	0	1	0	0	0	0	0	0	0	0	0
0	78	0	1	0	6.15	0.98	0	0	0	1	0	0	0	0	0	0	0	0	0	0	0	0	0	0
0	78	0	1	0	5.69306	4.37889	0	0	0	1	0	0	0	0	0	0	0	0	0	0	0	0	0	0
0	78	0	1	0	5.38	3.31	0	0	0	0	0	0	0	0	0	0	0	0	1	0	0	0	0	0
0	78	0	1	0	4.82	0.02	0	0	0	0	0	0	0	0	0	0	0	0	0	0	0	0	0	0
0	78	0	1	0	4.74	0.01	0	0	0	0	0	0	0	0	0	0	0	0	0	0	0	0	0	0
0	78	0	1	0	4.53	0.86	0	0	0	1	0	0	0	0	0	0	0	0	0	0	0	0	0	0
0	78	0	1	0	4.42	2.2	0	0	0	1	0	0	0	0	0	0	0	0	0	0	0	0	0	0
0	78	0	1	0	3.28	1.73	0	0	0	0	0	0	0	0	1	0	0	0	0	0	0	0	0	0
0	78	0	1	0	3.26	3.1	0	0	0	0	0	0	0	0	1	0	0	0	0	0	0	0	0	0
0	78	0	1	0	3.12	1.81	0	0	0	0	0	1	0	0	0	0	0	0	0	0	0	0	0	0
0	78	0	1	0	3.11	5.55	0	0	0	0	0	0	0	0	0	0	0	0	0	0	0	0	0	0
0	78	0	1	0	3.11	1.37	0	0	0	0	0	1	0	0	0	0	0	0	0	0	0	0	0	0
0	78	0	1	0	3.07	1.8	0	0	0	0	0	1	0	0	0	0	0	0	0	0	0	0	0	0
0	78	0	1	0	2.99	1.79	0	0	0	0	0	1	0	0	0	0	0	0	0	0	0	0	0	0
0	78	0	1	0	2.86	2.49	0	0	0	1	0	0	0	0	0	0	0	0	0	0	0	0	0	0
0	78	0	1	0	2.7	3.42	0	0	0	1	0	0	0	0	0	0	0	0	0	0	0	0	0	0
0	78	0	1	0	2.69	1	0	0	0	0	0	1	0	0	0	0	0	0	0	0	0	0	0	0
0	78	0	1	0	2.53	0.11	0	0	0	0	0	0	0	0	1	0	0	0	0	0	0	0	0	0
0	78	0	1	0	2.5	1.75	0	0	0	0	0	1	0	0	0	0	0	0	0	0	0	0	0	0
0	78	0	1	0	2.5	1.73	0	0	0	0	0	1	0	0	0	0	0	0	0	0	0	0	0	0
0	78	0	1	0	2.5	1	0	0	0	1	0	0	0	0	0	0	0	0	0	0	0	0	0	0
0	78	0	1	0	2.48	2.39	0	0	0	0	0	1	0	0	0	0	0	0	0	0	0	0	0	0
0	78	0	1	1	2.4	0.99	0	0	0	0	0	1	0	0	0	0	0	0	0	0	0	0	0	0
0	78	0	1	0	2.26	1.8	0	0	0	0	0	0	0	1	0	0	0	0	0	0	0	0	0	0
0	78	0	1	0	2.25	1.26	0	0	0	0	0	1	0	0	0	0	0	0	0	0	0	0	0	0
0	78	0	1	0	2.25	1.01	0	0	0	0	0	0	0	1	0	0	0	0	0	0	0	0	0	0
0	78	0	1	0	2.06	2.03	0	0	0	1	0	0	0	0	0	0	0	0	0	0	0	0	0	0
0	78	0	1	0	2.06	0.03	0	0	0	0	0	0	0	1	0	0	0	0	0	0	0	0	0	0
0	78	0	1	0	2.05	0.72	0	0	0	1	0	0	0	0	0	0	0	0	0	0	0	0	0	0
0	78	0	1	0	1.92	1.44	0	0	0	0	0	1	0	0	0	0	0	0	0	0	0	0	0	0
0	78	0	1	0	1.9	1.31	0	0	0	0	0	1	0	0	0	0	0	0	0	0	0	0	0	0
0	78	0	1	0	1.88	1	0	0	0	1	0	0	0	0	0	0	0	0	0	0	0	0	0	0
0	78	0	1	0	1.85	0.82	0	0	0	1	0	0	0	0	0	0	0	0	0	0	0	0	0	0
0	78	0	1	0	1.83	1	0	0	0	0	0	1	0	0	0	0	0	0	0	0	0	0	0	0
0	78	0	1	0	1.8	1	0	0	0	0	0	1	0	0	0	0	0	0	0	0	0	0	0	0
[truncated: 499,613+ more rows]
